# Supplementary material for: QTLs Associated with Agronomic Traits in the Cutler × AC Barrie Spring Wheat Mapping Population Using Single Nucleotide Polymorphic Markers
Source: PLoS One. 2016 Aug 11;11(8):e0160623. doi: 10.1371/journal.pone.0160623 (PMC4981373; doi:10.1371/journal.pone.0160623)
Supplement: S1 Table — (XLSX) [file pone.0160623.s001.xlsx]

## Sheet: Sheet1
S1 Table. Descriptive statistics, F statistics and heritability for 158 RILs evaluated across five field environments.
Trait*	Parents		RILs (descriptive statistics)			RILs (F statistics)				Heritability
	AC Barrie mean	Cutler mean	Min	Max	Mean	DF (genotypes)	DF (all environments and replications)	F Value	Pr > F	Heritability	SE
Flowering (days)	53.8	51.2	49.4425	57.9827	53.4152	157	1550	8.13	<.0001	0.428	0.033
Flowering (degree days)	815.5	770.5	735.68	898.8	811.714	157	1551	10.12	<.0001	0.484	0.033
Maturity (days)	95.2	92.6	90.8301	101.33	95.3968	157	1548	10.67	<.0001	0.5	0.034
Maturity (degree days)	1538.9	1491.9	1452.15	1626.41	1534.24	157	1546	9.62	<.0001	0.464	0.035
Plant height (cm)	92.4	79.5	65.6759	103.53	86.3386	157	1545	40.85	<.0001	0.796	0.02
Grain yield (kg)	5760.4	5605.5	4.6069	7.3527	5.94263	157	1535	5.02	<.0001	0.272	0.033
* All traits were evalauted under field conditions. Summary of the flowering time data under greenhouse is provided in our previous study (Kamran et al. 2013)
