# Supplementary material for: QTLs Associated with Agronomic Traits in the Cutler × AC Barrie Spring Wheat Mapping Population Using Single Nucleotide Polymorphic Markers
Source: PLoS One. 2016 Aug 11;11(8):e0160623. doi: 10.1371/journal.pone.0160623 (PMC4981373; doi:10.1371/journal.pone.0160623)
Supplement: S2 Table — (XLSX) [file pone.0160623.s002.xlsx]

## Sheet: SNPs
S2 Table. The 10342 SNPs and 2 functional markers mapped in the 'Cutler' x 'AC Barrie'' RIL population
Chromosome	Chromosome arm*	SNP name	SNP position (cM)	SNP + functional markers position (cM)**			Row Labels	Count of Chromosome	Max of SNP position (cM)
1A	S	RFL_Contig3481_1669	0				1A	429	178.2
1A	S	tplb0025b13_150	0				1B	693	212.7
1A	S	wsnp_Ku_c1818_3557408	0				1D	264	118.4
1A	S	Excalibur_c58555_110	0				2A	414	287.4
1A	S	wsnp_Ex_c12254_19574891	0				2A_2	54	11.9
1A	S	tplb0025b13_2054	0				2B	1539	229.3
1A	S	TA001286-0611-w	3.3				2D	245	116
1A	S	BS00082567_51	3.3				3A	453	261.2
1A	S	BobWhite_c20902_177	3.3				3A_2	61	65.4
1A	S	BS00059422_51	3.3				3B	586	150.6
1A	S	CAP12_c3074_192	3.3				3B_2	124	140.4
1A	S	RFL_Contig854_2201	4				3D	45	96.4
1A	S	BS00056550_51	6.9				4A	538	237.2
1A	S	wsnp_CAP11_c710_458019	7.1				4B	471	244.2
1A	S	RAC875_c1710_376	10.6				4D	47	125.1
1A	S	RAC875_rep_c72805_651	10.6				5A	432	254.6
1A	S	RAC875_rep_c104335_293	10.6				5A_2	106	119.1
1A	S	BS00083563_51	10.6				5B	1438	214.2
1A	S	D_F5XZDLF01B50S3_317	10.6				5D	37	22.3
1A	S	BS00109985_51	10.6				6A	523	200.2
1A	S	Tdurum_contig68827_61	10.6				6B	440	229
1A	S	Kukri_c46939_83	10.6				6D	76	43
1A	S	BS00022943_51	10.6				7A	737	201.8
1A	S	IAAV7479	10.6				7B	313	124.5
1A	S	BobWhite_c39996_85	10.6				7B_2	190	44
1A	S	Excalibur_c9676_163	10.6				7D	89	137.7
1A	S	Excalibur_c82557_201	10.6				Grand Total	10344	287.4
1A	S	Excalibur_c5139_198	10.6
1A	S	Kukri_c29655_239	10.6
1A	S	Kukri_c32052_171	10.6
1A	S	BS00080187_51	10.9
1A	S	wsnp_Ku_c183_358844	10.9
1A	S	wsnp_Ex_c57982_59470152	10.9
1A	S	Ex_c57982_980	10.9
1A	S	Excalibur_c71158_54	10.9
1A	S	Excalibur_c71158_117	10.9
1A	S	IAAV1117	11.2
1A	S	BobWhite_c20934_450	11.2
1A	S	Kukri_c2446_683	11.2
1A	S	Kukri_c54157_392	11.2
1A	S	BS00010267_51	12.2
1A	S	IAAV8297	12.2
1A	S	BS00010039_51	12.2
1A	S	BS00076278_51	12.2
1A	S	Excalibur_c21298_515	12.2
1A	S	Kukri_c1977_1940	12.2
1A	S	RAC875_c18640_821	12.2
1A	S	Tdurum_contig43943_56	12.2
1A	S	Excalibur_c1358_794	12.2
1A	S	Tdurum_contig46413_680	12.2
1A	S	CAP11_c2581_302	12.2
1A	S	tplb0053o08_2004	12.2
1A	S	Kukri_rep_c110443_269	12.2
1A	S	BS00108351_51	12.2
1A	S	Excalibur_c114401_105	12.2
1A	S	GENE-0019_427	12.2
1A	S	GENE-0172_551	12.2
1A	S	CAP7_c8902_121	12.2
1A	S	Ku_c2121_1232	14.2
1A	S	Kukri_c2121_2345	14.2
1A	S	wsnp_Ex_c7252_12453079	14.2
1A	S	wsnp_Ex_c7965_13520238	14.2
1A	S	BS00103478_51	14.2
1A	S	Kukri_c23081_2360	14.2
1A	S	RAC875_c53568_391	14.2
1A	S	Excalibur_c12789_1184	14.2
1A	S	RAC875_c50463_808	14.2
1A	S	Kukri_c34536_259	14.2
1A	S	Kukri_c45607_199	14.2
1A	S	BobWhite_c6558_234	14.2
1A	S	TA003247-1072	14.2
1A	S	wsnp_Ex_c38203_45790396	14.2
1A	S	TA005766-0499	14.2
1A	S	BS00069301_51	14.2
1A	S	BS00069300_51	14.2
1A	S	RAC875_c22821_542	14.2
1A	S	wsnp_Ex_c4876_8692849	14.2
1A	S	Kukri_c5715_141	14.2
1A	S	Excalibur_c25891_1402	14.2
1A	S	RAC875_c67106_97	14.2
1A	S	Kukri_c35451_857	14.2
1A	S	TA002993-0179-w	14.2
1A	S	IAAV4132	14.2
1A	S	Excalibur_c47455_133	14.2
1A	S	BS00022304_51	14.2
1A	S	Kukri_rep_c69910_1153	14.2
1A	S	Kukri_c41943_535	14.2
1A	S	tplb0043h23_1346	14.2
1A	S	BS00108702_51	14.2
1A	S	wsnp_Ex_c7965_13519586	14.2
1A	S	wsnp_Ex_c19717_28713417	14.2
1A	S	tplb0061f07_961	14.2
1A	S	BS00083459_51	14.2
1A	S	Kukri_c17177_2181	14.2
1A	S	IAAV2147	14.2
1A	S	Excalibur_c25175_512	14.2
1A	S	Kukri_c8211_761	14.2
1A	S	Kukri_c4126_208	14.2
1A	S	BS00077350_51	14.2
1A	S	BS00098484_51	14.2
1A	S	Excalibur_c48152_818	14.2
1A	S	Excalibur_c44883_244	14.2
1A	S	BobWhite_c27474_124	14.2
1A	S	IAAV6115	14.2
1A	S	Excalibur_c42185_156	14.2
1A	S	RAC875_c23587_271	14.5
1A	S	BS00081682_51	14.5
1A	S	BS00079071_51	14.5
1A	S	BobWhite_c34604_222	14.8
1A	S	BS00083339_51	14.8
1A	S	Excalibur_c58154_84	14.8
1A	S	Kukri_c2121_1936	14.8
1A	S	Kukri_c2121_1994	14.8
1A	S	RAC875_c57939_78	15.1
1A	S	BS00064829_51	15.1
1A	S	RAC875_c97040_104	16.1
1A	S	RAC875_c57939_175	16.1
1A	S	Excalibur_c29380_255	16.1
1A	S	RAC875_c5831_1486	16.7
1A	S	wsnp_Ex_c7252_12452995	17
1A	S	BS00083340_51	17
1A	S	Excalibur_c3941_537	34.6
1A	S	Ex_c3941_906	35.8
1A	S	Excalibur_c11941_612	38.3
1A	S	Excalibur_c11941_675	39.8
1A	S	BS00065005_51	42.3
1A	S	wsnp_Ku_c11896_19337444	42.7
1A	S	Excalibur_c25050_372	42.7
1A	S	RAC875_c16820_419	42.7
1A	S	RFL_Contig2160_524	45.5
1A	S	RAC875_c9700_989	48
1A	S	Excalibur_c11047_160	48
1A	S	Excalibur_c1014_371	48.3
1A	S	BobWhite_c4499_153	48.3
1A	S	BS00084022_51	49.3
1A	S	RAC875_rep_c107325_644	49.8
1A	S	GENE-0002_856	49.8
1A	S	BobWhite_c12302_368	50.2
1A	S	GENE-0507_285	50.2
1A	S	Excalibur_rep_c100567_692	50.5
1A	S	BS00009885_51	50.5
1A	S	Kukri_c82555_88	51.4
1A	S	Kukri_c46010_146	51.4
1A	S	Tdurum_contig77289_179	51.4
1A	S	wsnp_Ex_c31983_40709607	51.4
1A	S	Excalibur_rep_c85213_146	51.4
1A	S	wsnp_Ex_c31983_40709866	51.4
1A	S	Kukri_c46010_872	51.4
1A	.	TA004725-0348	67.4
1A	L	wsnp_Ex_c22963_32183009	68.9
1A	L	Tdurum_contig92564_326	68.9
1A	L	Ex_c36987_538	68.9
1A	L	Tdurum_contig99671_174	68.9
1A	L	Tdurum_contig43203_318	68.9
1A	L	TA002594-0782	69.2
1A	L	RFL_Contig530_2305	69.2
1A	L	Ra_c54249_1031	69.8
1A	L	RAC875_c6664_63	69.8
1A	L	IAAV5939	69.8
1A	L	wsnp_Ex_c10257_16825240	69.8
1A	L	JD_c63991_766	69.8
1A	L	BobWhite_c37802_547	69.8
1A	L	wsnp_Ex_rep_c66846_65240088	69.8
1A	L	RAC875_rep_c104557_1245	69.8
1A	L	Ku_c23960_333	69.8
1A	L	Kukri_c23350_433	69.8
1A	L	IACX219	69.8
1A	L	Ex_c4242_1442	69.8
1A	L	Ex_c4121_1205	69.8
1A	L	Ex_c25689_1606	69.8
1A	L	Ex_c12584_2014	69.8
1A	L	Ex_c25689_1603	69.8
1A	L	JD_c17158_393	70.8
1A	L	BS00004522_51	70.8
1A	L	tplb0041a22_935	70.8
1A	L	Excalibur_c13489_867	70.8
1A	L	Jagger_c1403_60	70.8
1A	L	wsnp_Ex_c572_1138503	71.1
1A	L	RFL_Contig2270_2610	71.4
1A	L	wsnp_Ex_rep_c68857_67737959	75.1
1A	L	Excalibur_rep_c110246_86	75.1
1A	L	BobWhite_c12568_900	76.2
1A	L	Excalibur_c34697_831	76.2
1A	L	wsnp_Ex_c21193_30320134	76.2
1A	L	Ra_c4159_2716	76.2
1A	L	wsnp_Ex_c21336_30465618	76.2
1A	L	RAC875_c23081_141	76.2
1A	L	BS00021714_51	76.2
1A	L	Kukri_c25215_124	76.2
1A	L	RAC875_c19579_377	76.2
1A	L	wsnp_Ex_rep_c105443_89868548	76.2
1A	L	BS00032112_51	76.8
1A	L	Ex_c105443_895	76.8
1A	L	Excalibur_c35821_61	78
1A	L	wsnp_Ex_c19294_28225846	78
1A	L	wsnp_Ku_c16913_25885872	78
1A	L	wsnp_Ex_c35821_43892960	78
1A	L	Kukri_c16913_422	78
1A	L	wsnp_Ra_c4664_8410628	78
1A	L	Ku_c16913_363	78
1A	L	Excalibur_rep_c82767_175	78
1A	L	BS00021864_51	79.6
1A	L	Tdurum_contig32437_257	79.6
1A	L	wsnp_Ex_rep_c109742_92411838	80.2
1A	L	wsnp_Ku_c21316_31053776	80.8
1A	L	wsnp_Ku_c21316_31053745	80.8
1A	L	Excalibur_c15357_432	82.1
1A	L	BS00065325_51	83
1A	L	BS00022432_51	83
1A	L	wsnp_Ra_c33025_41968284	83
1A	L	TA004265-0757	83
1A	L	Tdurum_contig50499_858	83
1A	L	Kukri_c37726_285	83
1A	L	Kukri_c53153_92	83
1A	L	wsnp_BG314157A_Ta_2_1	83
1A	L	wsnp_Ku_c15214_23756800	83
1A	L	RAC875_c29540_1109	83
1A	L	RAC875_c24047_284	83
1A	L	RFL_Contig22_387	83
1A	L	tplb0045g22_418	83.3
1A	L	RAC875_c37545_289	83.6
1A	L	Kukri_c13107_100	84.6
1A	L	BS00067652_51	84.6
1A	L	Ku_c7975_644	84.6
1A	L	wsnp_Ra_c9209_15425473	84.6
1A	L	Kukri_c39377_286	84.6
1A	L	Kukri_c29039_315	84.6
1A	L	BS00065601_51	85.4
1A	L	wsnp_Ku_c1642_3232242	85.4
1A	L	Kukri_c53935_265	85.4
1A	L	Kukri_c29121_226	85.4
1A	L	Excalibur_c3429_236	85.4
1A	L	RAC875_c100147_55	85.4
1A	L	CAP7_c1083_283	85.4
1A	L	Excalibur_c3429_652	85.4
1A	L	Excalibur_c3475_113	85.4
1A	L	RAC875_c46551_339	85.4
1A	L	TA003063-0097	85.4
1A	L	wsnp_Ku_c10292_17066821	85.4
1A	L	Kukri_c12758_617	85.4
1A	L	IAAV332	85.4
1A	L	wsnp_Ex_c3475_6362087	85.4
1A	L	Kukri_rep_c105589_73	85.4
1A	L	wsnp_CAP12_c1960_972031	86.1
1A	L	wsnp_Ex_c6452_11213329	86.7
1A	L	Kukri_c31891_1355	86.7
1A	L	wsnp_Ex_c20489_29564938	86.7
1A	L	BS00030036_51	86.7
1A	L	BS00091479_51	86.7
1A	L	BS00088035_51	88.6
1A	L	BobWhite_c46007_582	88.6
1A	L	wsnp_Ex_c32590_41222878	88.6
1A	L	wsnp_Ex_c1997_3757508	88.9
1A	L	wsnp_Ex_c1997_3757415	88.9
1A	L	wsnp_Ex_c1997_3755945	88.9
1A	L	wsnp_JD_c6544_7697235	88.9
1A	L	wsnp_Ex_c1997_3756118	88.9
1A	L	GENE-3454_74	88.9
1A	L	Ra_c64515_242	88.9
1A	L	Ku_c10813_1122	88.9
1A	L	Jagger_c5280_407	88.9
1A	L	Kukri_rep_c109473_80	88.9
1A	L	wsnp_JD_c6544_7697412	88.9
1A	L	wsnp_JD_c6544_7697578	88.9
1A	L	wsnp_Ex_c1997_3757496	88.9
1A	L	Ku_c809_2419	88.9
1A	L	Ku_c1313_1673	88.9
1A	L	Kukri_c1313_1158	88.9
1A	L	CAP12_c1979_117	90.8
1A	L	TA002402-1350	90.8
1A	L	BS00088136_51	90.8
1A	L	wsnp_Ex_c9722_16062937	92.4
1A	L	Excalibur_c29605_535	93
1A	L	BobWhite_c104_89	93
1A	L	IAAV2694	93
1A	L	Kukri_c54678_88	93.6
1A	L	wsnp_Ex_c1997_3757721	93.6
1A	L	Kukri_c84024_375	101.8
1A	L	BS00065750_51	101.8
1A	L	Excalibur_c39257_634	103.8
1A	L	RAC875_c102343_204	106.2
1A	L	BS00109991_51	108.4
1A	L	GENE-0262_431	108.4
1A	L	RAC875_c6798_467	108.4
1A	L	BS00022261_51	108.4
1A	L	Ex_c4060_510	108.4
1A	L	wsnp_JD_c3973_5044238	113.4
1A	L	BobWhite_c721_74	113.4
1A	L	RAC875_rep_c72890_63	113.4
1A	L	wsnp_Ex_c41953_48657850	113.4
1A	L	IAAV544	113.4
1A	L	TA001600-1603	114.7
1A	L	wsnp_Ex_c41953_48658353	114.7
1A	L	Ku_c8992_405	116.2
1A	L	BS00085366_51	117.1
1A	L	Tdurum_contig56158_60	117.1
1A	L	RFL_Contig5334_1969	117.1
1A	L	Jagger_c6890_167	117.1
1A	L	IAAV130	117.1
1A	L	wsnp_Ex_rep_c102067_87314043	117.1
1A	L	RAC875_rep_c105766_652	117.1
1A	L	wsnp_Ex_rep_c102067_87313597	117.1
1A	L	RFL_Contig5334_831	117.1
1A	L	RAC875_c12348_720	117.1
1A	L	BS00078085_51	118.4
1A	L	wsnp_CAP11_c1815_982483	118.4
1A	L	RAC875_c32379_216	118.4
1A	L	BS00095510_51	118.4
1A	L	BS00080076_51	119
1A	L	Ex_c2226_244	119
1A	L	Tdurum_contig15967_90	122.1
1A	L	Tdurum_contig51833_439	122.1
1A	L	Tdurum_contig10365_341	122.4
1A	L	Tdurum_contig63715_235	123.4
1A	L	Tdurum_contig5711_242	124
1A	L	wsnp_Ex_c1359_2604298	125.2
1A	L	BS00036104_51	125.2
1A	L	RAC875_c60162_206	125.2
1A	L	Excalibur_c54842_340	125.2
1A	L	Kukri_c18274_551	125.2
1A	L	CAP7_c9330_129	125.5
1A	L	RAC875_c16136_129	125.9
1A	L	wsnp_Ex_rep_c66919_65342127	125.9
1A	L	wsnp_Ex_rep_c81556_76277906	125.9
1A	L	Excalibur_c63671_90	125.9
1A	L	wsnp_Ku_c3804_6986527	125.9
1A	L	wsnp_BE494527A_Ta_2_1	126.5
1A	L	Kukri_c2951_1188	130.4
1A	L	RFL_Contig399_1148	130.4
1A	L	RAC875_c16824_202	130.4
1A	L	RFL_Contig1493_657	130.4
1A	L	RFL_Contig399_1005	130.4
1A	L	BS00034899_51	130.4
1A	L	wsnp_CAP11_c29_68486	130.4
1A	L	wsnp_Ex_c9534_15793556	130.4
1A	L	RFL_Contig399_976	131.1
1A	L	BS00066212_51	132.6
1A	L	BobWhite_rep_c49755_131	132.6
1A	L	BS00030043_51	132.6
1A	L	Jagger_c468_53	132.6
1A	L	Kukri_c19653_1370	132.6
1A	L	Ku_c4369_351	134.2
1A	L	Kukri_c14635_73	134.5
1A	L	JD_c285_1438	134.5
1A	L	Ra_c41164_730	134.5
1A	L	wsnp_JD_c20553_18260620	134.5
1A	L	Ra_c5683_2584	134.5
1A	L	JD_c20553_448	134.5
1A	L	BobWhite_c20553_364	134.5
1A	L	Tdurum_contig11106_340	139.8
1A	L	Tdurum_contig11106_264	139.8
1A	L	RAC875_c7563_273	140.5
1A	L	RAC875_c47930_448	145.3
1A	L	BobWhite_c19182_280	153
1A	L	Jagger_c6772_80	153
1A	L	Excalibur_c1936_1072	153
1A	L	Kukri_c35030_266	153
1A	L	Tdurum_contig51167_810	153
1A	L	Tdurum_contig51167_534	153
1A	L	BobWhite_c15256_225	153
1A	L	Kukri_c16271_544	153
1A	L	Tdurum_contig51167_390	153
1A	L	Kukri_c16271_397	153
1A	L	Kukri_c44895_88	153
1A	L	Tdurum_contig51167_1029	153
1A	L	Tdurum_contig51167_915	153
1A	L	RAC875_c36980_161	153
1A	L	Kukri_c44895_139	153
1A	L	Excalibur_c73970_243	153.7
1A	L	Tdurum_contig60210_371	153.7
1A	L	CAP12_rep_c6128_120	153.7
1A	L	RAC875_c48804_590	153.7
1A	L	RAC875_c23586_541	153.7
1A	L	RAC875_c3057_2297	154.3
1A	L	wsnp_CAP11_rep_c7847_3468669	154.3
1A	L	Excalibur_c23598_1502	154.6
1A	L	tplb0021i12_383	155.3
1A	L	RAC875_rep_c71093_1070	155.3
1A	L	wsnp_JD_rep_c49006_33254974	155.3
1A	L	BS00079087_51	155.3
1A	L	wsnp_JD_c825_1223506	156.5
1A	L	Kukri_c8757_107	157.1
1A	L	RAC875_c34515_343	157.7
1A	L	wsnp_Ex_c41553_48351921	158.7
1A	L	wsnp_Ku_c816_1684613	158.7
1A	L	TA001430-0733	158.7
1A	L	Kukri_c2338_533	158.7
1A	L	Excalibur_c987_197	158.7
1A	L	Tdurum_contig8224_378	158.7
1A	L	IAAV5567	158.7
1A	L	Excalibur_c16947_114	158.7
1A	L	wsnp_Ra_c19637_28840370	158.7
1A	L	TA003411-0583	158.7
1A	L	Excalibur_c16947_81	158.7
1A	L	wsnp_Ex_c7684_13109335	158.7
1A	L	Excalibur_c41553_213	159
1A	L	wsnp_Ex_c3264_6017750	159
1A	L	BobWhite_c6820_199	159
1A	L	BobWhite_c11692_148	160.3
1A	L	wsnp_Ra_c36089_44508724	160.3
1A	L	RAC875_c9386_358	160.3
1A	L	wsnp_Ex_c10631_17340809	161.2
1A	L	GENE-3098_53	161.2
1A	L	RFL_Contig3683_1784	161.2
1A	L	Excalibur_c88792_93	161.2
1A	L	BS00106641_51	164.7
1A	L	BS00023114_51	164.7
1A	L	wsnp_Ex_c18499_27344859	165
1A	L	BS00067741_51	176.3
1A	L	wsnp_Ku_c330_683203	176.3
1A	L	wsnp_Ex_c1255_2411550	176.3
1A	L	Excalibur_c1255_293	176.3
1A	L	BS00022797_51	176.3
1A	L	Excalibur_c65931_377	176.3
1A	L	wsnp_Ex_c412_814247	176.3
1A	L	wsnp_Ex_c3887_7051325	177.9
1A	L	RAC875_rep_c71921_672	177.9
1A	L	CAP7_c1295_62	177.9
1A	L	BS00021780_51	177.9
1A	L	wsnp_Ex_c52086_55808193	177.9
1A	L	RAC875_c85550_73	177.9
1A	L	wsnp_Ex_rep_c67474_66076379	177.9
1A	L	RAC875_c85550_52	177.9
1A	L	RFL_Contig858_2219	177.9
1A	L	RFL_Contig4538_484	177.9
1A	L	RAC875_c43389_105	178.2
1A	L	wsnp_Ex_c52086_55808126	178.2
1A	L	RAC875_c29059_648	178.2
1A	L	wsnp_Ex_c750_1474300	178.2
1B	S	Kukri_c44369_131	0
1B	S	BS00050522_51	0
1B	S	Kukri_c18951_493	0
1B	S	Jagger_c5878_119	0.6
1B	S	BS00026180_51	0.9
1B	S	RAC875_c83271_139	0.9
1B	S	BS00093078_51	1.6
1B	S	Excalibur_c10657_796	1.8
1B	S	Excalibur_c21898_1423	1.8
1B	S	BS00022020_51	1.8
1B	S	Excalibur_c10657_1280	2.1
1B	S	Excalibur_c29707_318	2.7
1B	S	RAC875_c79514_853	2.7
1B	S	BS00062605_51	6
1B	S	BobWhite_c5793_372	10.1
1B	S	Kukri_c79308_278	10.1
1B	S	Kukri_rep_c106834_139	10.7
1B	S	BS00022505_51	10.7
1B	S	tplb0025b13_2792	10.7
1B	S	BS00065487_51	21.8
1B	S	BS00022429_51	21.8
1B	S	Ku_c17846_781	25.2
1B	S	Ku_c36151_691	25.2
1B	S	BS00029539_51	26.3
1B	S	BS00072113_51	26.3
1B	S	RAC875_c8222_773	26.6
1B	S	BS00068429_51	26.6
1B	S	BS00070706_51	26.6
1B	S	Tdurum_contig47083_278	26.6
1B	S	BS00032266_51	26.6
1B	S	Kukri_c92979_195	26.6
1B	S	BS00110896_51	26.6
1B	S	Kukri_c29655_194	26.6
1B	S	RFL_Contig4140_1135	26.6
1B	S	wsnp_Ku_rep_c103074_89904851	26.6
1B	S	wsnp_Ku_c13229_21142792	26.6
1B	S	wsnp_Ku_rep_c103074_89905152	26.6
1B	S	wsnp_Ex_c50340_54659660	26.6
1B	S	Ku_c17846_363	27.9
1B	S	Kukri_c36151_170	28.1
1B	S	BS00003917_51	29.1
1B	S	wsnp_Ku_c1615_3178276	29.5
1B	S	CAP11_c852_366	29.5
1B	S	BS00023177_51	29.5
1B	S	BS00011608_51	29.5
1B	S	GENE-4832_103	29.5
1B	S	BS00110900_51	29.5
1B	S	Tdurum_contig68637_256	29.5
1B	S	Tdurum_contig62624_190	29.8
1B	S	BS00105846_51	31.3
1B	S	BS00089524_51	31.6
1B	S	BS00108058_51	31.6
1B	S	BS00108057_51	31.6
1B	S	BS00011695_51	31.9
1B	S	TA003422-0757	31.9
1B	S	Excalibur_c36792_60	32.5
1B	S	BobWhite_c685_1231	32.8
1B	S	Tdurum_contig16797_148	33.8
1B	S	Excalibur_c16851_835	33.8
1B	S	Excalibur_c23515_1177	34.4
1B	S	RAC875_rep_c109901_811	34.9
1B	S	Excalibur_c11666_996	34.9
1B	S	RFL_Contig5906_694	37.5
1B	S	RFL_Contig5906_310	37.5
1B	S	RFL_Contig5906_387	37.5
1B	S	CAP7_c3299_316	37.5
1B	S	RFL_Contig4667_3535	37.5
1B	S	CAP7_c3299_342	37.5
1B	S	Kukri_c79135_136	37.7
1B	S	RFL_Contig4104_3352	42
1B	S	Tdurum_contig50667_306	42.8
1B	S	RAC875_c41114_486	42.8
1B	S	IAAV4194	43.1
1B	S	IACX8860	44.1
1B	S	RFL_Contig1118_65	44.1
1B	S	tplb0036l23_243	44.1
1B	S	tplb0036l23_696	44.1
1B	S	Kukri_c8602_267	44.7
1B	S	Kukri_c8602_730	45
1B	S	BS00064975_51	62.5
1B	S	Excalibur_c95656_129	62.5
1B	S	BS00063679_51	62.5
1B	S	GENE-3653_580	62.5
1B	S	RAC875_c90169_393	62.5
1B	S	BS00064263_51	62.5
1B	S	wsnp_Ra_c19335_28504388	62.5
1B	S	BS00091126_51	62.5
1B	S	D_contig25392_201	62.5
1B	S	BS00064974_51	62.5
1B	S	BS00059502_51	62.5
1B	S	Tdurum_contig56148_382	62.5
1B	S	RFL_Contig4873_542	62.5
1B	S	RFL_Contig2160_617	62.5
1B	S	Tdurum_contig95654_237	62.5
1B	S	BS00022902_51	64.5
1B	S	Kukri_c5861_360	64.5
1B	S	BS00022281_51	64.5
1B	S	Excalibur_c12710_740	65.5
1B	S	wsnp_Ex_c25782_35041189	65.5
1B	S	BS00011205_51	65.8
1B	S	Kukri_c45137_137	66.7
1B	S	BS00073403_51	66.7
1B	S	BS00022916_51	67
1B	S	TA004123-0331	67
1B	S	Tdurum_contig29169_84	67
1B	S	BS00093231_51	67
1B	S	BS00057730_51	67
1B	S	RFL_Contig529_963	67
1B	.	BS00068456_51	67
1B	.	IAAV2764	77.6
1B	.	wsnp_Ex_c9902_16309166	77.6
1B	L	Ku_c28949_178	77.6
1B	L	wsnp_Ex_c37635_45347415	77.6
1B	L	wsnp_Ra_c21132_30487331	77.6
1B	L	Kukri_rep_c91496_1320	77.6
1B	L	Excalibur_c18876_334	77.9
1B	L	BobWhite_c19327_314	77.9
1B	L	BobWhite_c4236_410	77.9
1B	L	BS00010352_51	77.9
1B	L	BS00062942_51	77.9
1B	L	Ex_c24969_223	77.9
1B	L	Excalibur_c10319_229	77.9
1B	L	Excalibur_c23779_474	77.9
1B	L	Excalibur_c4082_370	77.9
1B	L	Excalibur_c5052_151	77.9
1B	L	Excalibur_c64533_980	77.9
1B	L	IAAV8661	77.9
1B	L	Ku_c62848_956	77.9
1B	L	Kukri_c11580_339	77.9
1B	L	Kukri_c2535_98	77.9
1B	L	Ra_c70039_1705	77.9
1B	L	Ra_c7855_49	77.9
1B	L	RAC875_c16677_56	77.9
1B	L	RAC875_c18282_1390	77.9
1B	L	RAC875_c20420_87	77.9
1B	L	RAC875_c25708_503	77.9
1B	L	RAC875_c2972_225	77.9
1B	L	RAC875_c30381_573	77.9
1B	L	RAC875_c63421_83	77.9
1B	L	RAC875_rep_c101933_656	77.9
1B	L	RFL_Contig1354_663	77.9
1B	L	Tdurum_contig14650_689	77.9
1B	L	Tdurum_contig19102_84	77.9
1B	L	Tdurum_contig31201_201	77.9
1B	L	wsnp_Ex_c11177_18096010	77.9
1B	L	wsnp_Ex_rep_c69266_68192766	77.9
1B	L	wsnp_RFL_Contig2794_2564017	77.9
1B	L	BobWhite_c8713_420	77.9
1B	L	IAAV7260	77.9
1B	L	Ku_c20710_135	77.9
1B	L	Kukri_c84940_106	77.9
1B	L	Ex_c68416_859	77.9
1B	L	Excalibur_s113941_196	77.9
1B	L	Ku_c12031_980	77.9
1B	L	wsnp_Ku_c2115_4089288	77.9
1B	L	Ku_c2115_541	77.9
1B	L	Excalibur_rep_c67757_264	77.9
1B	L	RAC875_c11749_97	77.9
1B	L	RAC875_rep_c75762_175	77.9
1B	L	IAAV5269	77.9
1B	L	Ku_c3893_771	77.9
1B	L	Ra_c7745_1438	77.9
1B	L	tplb0029b01_1022	77.9
1B	L	BS00011450_51	77.9
1B	L	GENE-0227_217	77.9
1B	L	GENE-0522_336	77.9
1B	L	RAC875_c37031_312	77.9
1B	L	RAC875_c44452_438	77.9
1B	L	BS00075036_51	77.9
1B	L	Ra_c16069_1820	77.9
1B	L	wsnp_RFL_Contig373_3974834	77.9
1B	L	Ex_c2051_225	77.9
1B	L	Ex_c69833_480	77.9
1B	L	Ku_c13235_1241	77.9
1B	L	Ra_c7855_40	77.9
1B	L	Ra_c7855_938	77.9
1B	L	RAC875_c7855_456	77.9
1B	L	wsnp_Ex_c10448_17090403	77.9
1B	L	wsnp_Ex_c3057_5636572	77.9
1B	L	Kukri_c2115_622	77.9
1B	L	Ku_c20859_1100	77.9
1B	L	Ra_c87559_934	77.9
1B	L	Tdurum_contig47035_428	77.9
1B	L	wsnp_Ku_c11180_18309767	77.9
1B	L	Ku_c1184_1252	77.9
1B	L	Ra_c30889_740	77.9
1B	L	Ra_c7745_1253	77.9
1B	L	Ra_c7745_1437	77.9
1B	L	RFL_Contig1354_484	77.9
1B	L	Tdurum_contig31201_380	77.9
1B	L	Excalibur_rep_c106001_513	77.9
1B	L	Ra_c1195_200	77.9
1B	L	Kukri_c62848_106	77.9
1B	L	wsnp_Ku_c62848_63784645	77.9
1B	L	Ku_c18793_951	77.9
1B	L	RAC875_rep_c117462_124	77.9
1B	L	IACX1339	77.9
1B	L	wsnp_Ex_c1429_2745237	77.9
1B	L	Kukri_c12936_1505	77.9
1B	L	Kukri_c5398_1061	77.9
1B	L	Tdurum_contig45715_1246	77.9
1B	L	Tdurum_contig45715_549	77.9
1B	L	tplb0029b01_123	77.9
1B	L	Ra_c3837_797	77.9
1B	L	wsnp_Ex_c5947_10431109	77.9
1B	L	wsnp_Ku_c7377_12718554	77.9
1B	L	wsnp_Ku_c7377_12718787	77.9
1B	L	BobWhite_c13450_2100	77.9
1B	L	Kukri_c1329_1502	77.9
1B	L	Ex_c6473_575	77.9
1B	L	Ku_c7059_262	77.9
1B	L	wsnp_Ex_c1412_2711077	77.9
1B	L	wsnp_CAP7_c2574_1239140	77.9
1B	L	Ku_c5398_934	77.9
1B	L	BS00009483_51	78.2
1B	L	Kukri_rep_c71291_155	78.2
1B	L	RAC875_c28974_88	78.2
1B	L	Kukri_c49091_415	78.2
1B	L	BS00022670_51	78.2
1B	L	RAC875_c44575_561	78.2
1B	L	RAC875_rep_c70803_1442	78.2
1B	L	RAC875_rep_c95069_54	78.2
1B	L	wsnp_Ex_c38116_45719983	78.2
1B	L	wsnp_Ku_c30982_40765254	78.2
1B	L	RAC875_c22244_61	78.2
1B	L	CAP12_c3646_110	78.2
1B	L	Ex_c17363_901	78.2
1B	L	wsnp_Ku_c1772_3465811	78.2
1B	L	RAC875_c50514_88	78.2
1B	L	BS00011500_51	78.2
1B	L	wsnp_Ku_c28591_38511783	78.2
1B	L	BobWhite_c15603_69	78.2
1B	L	Kukri_c65726_173	78.2
1B	L	BS00064231_51	78.2
1B	L	BS00066460_51	78.2
1B	L	Ku_c56327_481	78.2
1B	L	Kukri_c13976_96	78.2
1B	L	Kukri_c20437_745	78.2
1B	L	Kukri_c28541_635	78.2
1B	L	Kukri_c65726_314	78.2
1B	L	Kukri_rep_c69614_633	78.2
1B	L	Kukri_rep_c72838_204	78.2
1B	L	Kukri_rep_c69383_83	78.2
1B	L	Kukri_c8787_1248	78.2
1B	L	wsnp_Ex_c12339_19691393	78.2
1B	L	Ku_c11394_743	78.2
1B	L	BS00011333_51	78.2
1B	L	IAAV2546	78.2
1B	L	RAC875_c44575_396	78.2
1B	L	TA013374-0567	78.2
1B	L	IAAV7757	78.2
1B	L	BS00073603_51	78.2
1B	L	wsnp_Ex_c8429_14198883	78.2
1B	L	Kukri_rep_c69614_1326	78.2
1B	L	Ku_c1772_2051	78.2
1B	L	Kukri_rep_c69383_56	78.2
1B	L	wsnp_Ku_c30982_40765341	78.2
1B	L	Kukri_c49091_371	78.2
1B	L	BS00022632_51	78.2
1B	L	Kukri_c30810_581	78.2
1B	L	BS00022085_51	78.5
1B	L	BS00022687_51	78.5
1B	L	IACX1008	78.5
1B	L	RAC875_c42206_305	78.5
1B	L	wsnp_Ku_c3710_6836438	78.5
1B	L	wsnp_JD_c8926_9848514	78.5
1B	L	wsnp_Ex_c7629_13033231	78.8
1B	L	wsnp_RFL_Contig2446_2008649	78.8
1B	L	IACX184	79.8
1B	L	Kukri_rep_c95031_104	79.8
1B	L	Ku_c8767_1245	79.8
1B	L	Ra_c11303_359	79.8
1B	L	Kukri_c62285_336	79.8
1B	L	Tdurum_contig8081_2331	79.8
1B	L	Excalibur_c57972_116	79.8
1B	L	Tdurum_contig28305_106	80.4
1B	L	BS00093841_51	80.4
1B	L	BS00070139_51	80.4
1B	L	Excalibur_c59016_839	80.4
1B	L	RAC875_c5796_424	80.4
1B	L	BS00038929_51	80.4
1B	L	IACX5814	80.4
1B	L	RAC875_c6905_776	80.4
1B	L	Tdurum_contig57731_162	80.4
1B	L	Kukri_c2871_258	80.4
1B	L	RAC875_rep_c71685_445	80.4
1B	L	Tdurum_contig57731_412	80.4
1B	L	GENE-3085_533	80.4
1B	L	BS00038928_51	80.4
1B	L	BobWhite_c11235_370	80.4
1B	L	Tdurum_contig29228_114	80.4
1B	L	Tdurum_contig29676_141	80.4
1B	L	tplb0058h11_348	80.4
1B	L	Kukri_c12151_467	80.4
1B	L	Kukri_c12151_769	80.4
1B	L	Tdurum_contig25434_209	80.4
1B	L	Tdurum_contig25434_218	80.4
1B	L	RAC875_c24337_1280	80.4
1B	L	Tdurum_contig57731_225	80.4
1B	L	Tdurum_contig32033_125	80.4
1B	L	BS00075663_51	80.4
1B	L	BS00076696_51	80.4
1B	L	RAC875_c32894_1038	80.4
1B	L	RAC875_c32894_1116	80.4
1B	L	Tdurum_contig32033_334	80.4
1B	L	BS00071083_51	80.4
1B	L	IAAV6825	80.4
1B	L	Excalibur_c29029_424	80.7
1B	L	GENE-0283_96	80.7
1B	L	BS00110148_51	80.7
1B	L	BobWhite_c7577_69	80.7
1B	L	BS00009731_51	80.7
1B	L	BS00052075_51	80.7
1B	L	BS00071555_51	80.7
1B	L	BS00094499_51	80.7
1B	L	CAP7_rep_c7114_55	80.7
1B	L	Excalibur_c3140_697	80.7
1B	L	Excalibur_c39191_82	80.7
1B	L	GENE-0235_131	80.7
1B	L	GENE-1214_159	80.7
1B	L	JD_c64600_281	80.7
1B	L	Ku_c13515_171	80.7
1B	L	Kukri_c20927_339	80.7
1B	L	Kukri_c2297_181	80.7
1B	L	Kukri_rep_c108436_534	80.7
1B	L	RAC875_c2331_2570	80.7
1B	L	RAC875_c24109_600	80.7
1B	L	RAC875_rep_c108085_570	80.7
1B	L	Tdurum_contig10326_151	80.7
1B	L	Tdurum_contig28899_127	80.7
1B	L	Tdurum_contig42856_1271	80.7
1B	L	Tdurum_contig46780_203	80.7
1B	L	Tdurum_contig53888_107	80.7
1B	L	wsnp_BE442716B_Ta_2_1	80.7
1B	L	Kukri_c10593_1064	80.7
1B	L	wsnp_Ex_c6022_10552811	80.7
1B	L	GENE-0116_102	80.7
1B	L	RAC875_c22350_1108	80.7
1B	L	BS00011712_51	80.7
1B	L	CAP7_rep_c10850_139	80.7
1B	L	RAC875_c5227_1385	80.7
1B	L	Tdurum_contig84184_124	80.7
1B	L	wsnp_Ex_c15934_24341135	80.7
1B	L	BS00021946_51	80.7
1B	L	BobWhite_c11460_291	80.7
1B	L	BS00094498_51	80.7
1B	L	IAAV1869	80.7
1B	L	Kukri_c6462_320	80.7
1B	L	Kukri_rep_c70738_896	80.7
1B	L	Ra_c18323_183	80.7
1B	L	Tdurum_contig53888_350	80.7
1B	L	Tdurum_contig87816_268	80.7
1B	L	wsnp_BE403956B_Ta_2_3	80.7
1B	L	wsnp_Ex_c30805_39678077	80.7
1B	L	wsnp_Ex_rep_c68573_67416138	80.7
1B	L	BS00060270_51	80.7
1B	L	Tdurum_contig47456_182	80.7
1B	L	BS00062740_51	80.7
1B	L	Kukri_c8308_245	80.7
1B	L	Tdurum_contig43910_1113	80.7
1B	L	BS00110149_51	80.7
1B	L	RFL_Contig981_1985	80.7
1B	L	wsnp_Ex_c6022_10553838	80.7
1B	L	BS00011390_51	80.7
1B	L	GENE-4605_536	80.7
1B	L	Ex_c25180_1615	80.7
1B	L	Kukri_c31288_772	80.7
1B	L	BobWhite_c43322_203	80.7
1B	L	Kukri_c13968_1342	80.7
1B	L	BS00021947_51	80.7
1B	L	BS00022581_51	80.7
1B	L	BS00029345_51	80.7
1B	L	BS00063113_51	80.7
1B	L	BS00067434_51	80.7
1B	L	CAP11_c1969_268	80.7
1B	L	wsnp_Ex_c25180_34445112	80.7
1B	L	Ex_c16691_96	80.7
1B	L	CAP7_c302_518	80.7
1B	L	Kukri_c75399_226	80.7
1B	L	Kukri_c76762_166	80.7
1B	L	Tdurum_contig42217_127	80.7
1B	L	Tdurum_contig43910_687	80.7
1B	L	BS00041010_51	80.7
1B	L	GENE-3334_199	80.7
1B	L	wsnp_be443797B_Ta_2_1	80.7
1B	L	IACX2701	80.7
1B	L	Tdurum_contig57247_383	80.7
1B	L	Ra_c7675_1911	80.7
1B	L	wsnp_BE591501B_Ta_2_1	80.7
1B	L	IAAV178	81
1B	L	Ra_c23839_884	81
1B	L	wsnp_Ex_rep_c66802_65172754	81
1B	L	Kukri_c37856_492	81
1B	L	wsnp_Ku_c16117_24917524	81
1B	L	Ra_c21902_654	81
1B	L	Ex_c34713_501	81
1B	L	wsnp_Ku_c9014_15193623	81
1B	L	GENE-0193_197	81
1B	L	BS00090449_51	81
1B	L	Ku_c42700_2798	81
1B	L	Ra_c33845_794	81
1B	L	Tdurum_contig65023_587	81
1B	L	JD_c10376_670	81
1B	L	Kukri_rep_c88171_730	81
1B	L	Tdurum_contig11877_414	81
1B	L	Ku_c32782_386	81
1B	L	Kukri_c8607_550	81
1B	L	Ex_c4382_1187	81
1B	L	JD_c11306_1637	81
1B	L	RAC875_c21842_1647	81
1B	L	wsnp_Ku_c66585_65967792	81
1B	L	wsnp_Ex_c10233_16784994	81
1B	L	wsnp_Ex_c26419_35667216	81
1B	L	Kukri_c37856_123	81
1B	L	Ku_c32782_454	81
1B	L	Kukri_c4495_927	81
1B	L	JD_c11306_1671	81
1B	L	BS00011973_51	87.8
1B	L	IACX3595	87.8
1B	L	wsnp_CAP8_rep_c4452_2170021	88.1
1B	L	BS00066007_51	88.1
1B	L	Kukri_c73734_175	88.1
1B	L	RAC875_c7674_634	88.1
1B	L	wsnp_CAP11_c543_375403	88.1
1B	L	CAP12_c4007_435	88.1
1B	L	RFL_Contig4576_702	89.4
1B	L	wsnp_Ex_c7447_12751589	91.2
1B	L	Tdurum_contig13332_1224	100.2
1B	L	IAAV2683	100.9
1B	L	Kukri_c25961_166	100.9
1B	L	IACX6346	100.9
1B	L	Kukri_c25961_108	100.9
1B	L	wsnp_Ex_c28733_37836638	100.9
1B	L	IACX11274	101.5
1B	L	BS00089031_51	101.5
1B	L	GENE-0487_644	101.5
1B	L	GENE-0487_795	101.5
1B	L	BS00022551_51	102.7
1B	L	BS00067436_51	114.4
1B	L	BS00110231_51	114.4
1B	L	Excalibur_rep_c72368_68	114.4
1B	L	RAC875_c1785_366	114.4
1B	L	wsnp_Ex_rep_c66255_64400455	114.4
1B	L	BobWhite_c42716_71	114.4
1B	L	Excalibur_c40808_441	114.4
1B	L	RFL_Contig5937_1699	114.4
1B	L	Excalibur_rep_c96924_118	114.4
1B	L	Tdurum_contig15639_225	115.1
1B	L	BobWhite_c8016_301	115.1
1B	L	BobWhite_c9881_1312	119.8
1B	L	IAAV7352	119.8
1B	L	Excalibur_c11680_81	119.8
1B	L	BS00076330_51	119.8
1B	L	BS00074328_51	119.8
1B	L	IACX11634	119.8
1B	L	wsnp_Ku_c18227_27490539	119.8
1B	L	Tdurum_contig57927_460	119.8
1B	L	RAC875_c66649_186	119.8
1B	L	BS00021938_51	120.2
1B	L	IACX2961	120.2
1B	L	Jagger_c7235_96	120.2
1B	L	wsnp_Ex_c5296_9365847	120.8
1B	L	Tdurum_contig49651_227	120.8
1B	L	wsnp_Ex_c5296_9365528	120.8
1B	L	Excalibur_c33470_175	120.8
1B	L	wsnp_Ex_c5296_9365860	120.8
1B	L	Tdurum_contig53772_362	120.8
1B	L	D_GBUVHFX01API9H_416	120.8
1B	L	CAP11_rep_c7035_189	120.8
1B	L	BS00096498_51	120.8
1B	L	BS00072791_51	120.8
1B	L	Ra_c17685_927	126.4
1B	L	RAC875_c30786_411	126.4
1B	L	tplb0043k02_463	126.7
1B	L	tplb0043k02_1114	126.7
1B	L	BobWhite_c13124_430	126.7
1B	L	CAP12_c544_164	127.7
1B	L	Excalibur_c37496_271	129.8
1B	L	BS00003633_51	130.7
1B	L	BS00087544_51	131.3
1B	L	BS00107675_51	134.2
1B	L	BS00068327_51	134.2
1B	L	tplb0034e16_1165	134.9
1B	L	tplb0034e16_925	134.9
1B	L	wsnp_Ex_rep_c67098_65573819	134.9
1B	L	Excalibur_c10111_127	134.9
1B	L	Excalibur_c10111_85	134.9
1B	L	Excalibur_rep_c68706_1084	134.9
1B	L	Kukri_c5357_323	134.9
1B	L	RAC875_rep_c70332_961	134.9
1B	L	wsnp_RFL_Contig3738_3992954	134.9
1B	L	Kukri_c44191_452	134.9
1B	L	BobWhite_c26569_190	134.9
1B	L	Ra_c7324_527	134.9
1B	L	tplb0043a07_1521	134.9
1B	L	BS00084216_51	134.9
1B	L	BobWhite_c5655_300	134.9
1B	L	Ra_c7324_1464	134.9
1B	L	tplb0043a07_880	134.9
1B	L	Tdurum_contig777_260	134.9
1B	L	BobWhite_c2027_215	137.6
1B	L	Kukri_c39223_831	137.6
1B	L	Kukri_c21276_816	138.8
1B	L	wsnp_JD_c19419_17536513	138.8
1B	L	BS00108257_51	138.8
1B	L	wsnp_Ex_c27176_36392532	138.8
1B	L	Tdurum_contig32775_78	138.8
1B	L	wsnp_Ex_c27176_36392758	138.8
1B	L	wsnp_Ex_rep_c67747_66422973	138.8
1B	L	RAC875_c27273_334	138.8
1B	L	wsnp_Ex_rep_c67747_66422078	138.8
1B	L	Kukri_c21276_1056	138.8
1B	L	JD_c954_2440	138.8
1B	L	Excalibur_c63885_115	138.8
1B	L	wsnp_Ex_c27176_36393952	138.8
1B	L	BobWhite_c19733_301	138.8
1B	L	Ra_c18630_284	138.8
1B	L	Kukri_c39223_871	140.3
1B	L	wsnp_Ex_c34765_43024979	140.3
1B	L	Excalibur_c25597_508	145.1
1B	L	wsnp_Ku_c18881_28259811	145.1
1B	L	BS00032076_51	145.1
1B	L	BS00032077_51	145.1
1B	L	TA004668-0687	145.1
1B	L	IACX6230	145.1
1B	L	BS00021876_51	145.1
1B	L	BS00084895_51	145.1
1B	L	wsnp_Ku_c51703_56915288	145.1
1B	L	BS00010392_51	145.1
1B	L	wsnp_Ex_c48677_53513032	145.1
1B	L	wsnp_Ku_rep_c107952_93214466	145.4
1B	L	IAAV7428	145.4
1B	L	Ex_c25733_348	146
1B	L	RAC875_c818_1185	146.6
1B	L	CAP11_c599_115	147.8
1B	L	Excalibur_c42301_54	148.5
1B	L	Excalibur_c8585_561	149.4
1B	L	Tdurum_contig30664_181	149.4
1B	L	Tdurum_contig11216_942	149.4
1B	L	Excalibur_c8585_701	149.4
1B	L	BS00109244_51	149.4
1B	L	Jagger_c3757_131	149.4
1B	L	BobWhite_c23617_167	149.4
1B	L	BS00099794_51	149.4
1B	L	RFL_Contig1823_1044	149.4
1B	L	Tdurum_contig50988_500	149.4
1B	L	RFL_Contig16_132	155
1B	L	wsnp_Ex_c13878_21738866	155
1B	L	Kukri_c25512_53	155
1B	L	IAAV565	155
1B	L	BS00077498_51	155
1B	L	BS00068077_51	155
1B	L	Excalibur_c49496_705	155
1B	L	BS00035267_51	155
1B	L	BS00035268_51	155
1B	L	D_contig12192_450	155.3
1B	L	IACX2984	155.3
1B	L	wsnp_Ex_c26296_35541303	155.3
1B	L	RFL_Contig2971_282	155.3
1B	L	wsnp_CAP7_c266_144809	155.3
1B	L	BobWhite_c40868_120	156.5
1B	L	BobWhite_c14362_86	156.5
1B	L	wsnp_JD_c14411_14148961	156.5
1B	L	wsnp_CAP7_c4778_2155754	163.4
1B	L	BS00077831_51	163.7
1B	L	Kukri_rep_c102102_273	167.4
1B	L	RAC875_c64377_732	167.4
1B	L	GENE-0129_190	167.4
1B	L	GENE-0129_214	167.4
1B	L	RAC875_c49225_66	167.4
1B	L	RAC875_rep_c111494_195	167.4
1B	L	GENE-0129_110	167.4
1B	L	BS00079088_51	167.4
1B	L	BobWhite_c39901_338	167.4
1B	L	BobWhite_c44460_821	167.4
1B	L	Kukri_c10121_498	171.4
1B	L	BS00015519_51	171.4
1B	L	Kukri_rep_c89128_138	171.4
1B	L	BS00012012_51	171.4
1B	L	BS00032039_51	171.4
1B	L	wsnp_Ex_c4774_8519623	171.4
1B	L	IACX8074	176.4
1B	L	IACX9290	176.4
1B	L	GENE-0416_480	177
1B	L	Kukri_c11000_1769	179.6
1B	L	RFL_Contig3683_668	179.9
1B	L	Excalibur_c88292_114	180.2
1B	L	RAC875_c11491_739	180.9
1B	L	GENE-0568_419	180.9
1B	L	Jagger_c2152_123	181.5
1B	L	Excalibur_c88292_81	181.7
1B	L	RAC875_c4047_90	183
1B	L	RAC875_c4047_115	183
1B	L	Kukri_c1565_111	183
1B	L	BS00028747_51	183
1B	L	RAC875_rep_c113481_415	183.9
1B	L	Tdurum_contig4904_2923	183.9
1B	L	Excalibur_c63018_386	183.9
1B	L	Kukri_c1259_864	186.6
1B	L	IACX11266	186.6
1B	L	IAAV3040	186.6
1B	L	Excalibur_c14706_421	186.6
1B	L	GENE-0514_210	186.6
1B	L	Excalibur_c64479_512	186.6
1B	L	Tdurum_contig93330_263	186.6
1B	L	BS00023105_51	186.6
1B	L	Tdurum_contig93330_656	186.6
1B	L	BS00083500_51	186.6
1B	L	BS00066052_51	186.6
1B	L	BS00036439_51	186.6
1B	L	BobWhite_rep_c50057_164	186.6
1B	L	BobWhite_s64871_104	186.6
1B	L	IAAV1913	186.6
1B	L	Tdurum_contig94450_255	186.6
1B	L	BS00089959_51	186.6
1B	L	BS00000010_51	187.2
1B	L	Kukri_c56333_106	187.8
1B	L	GENE-0223_239	187.8
1B	L	Excalibur_c35888_208	187.8
1B	L	CAP7_rep_c6352_375	187.8
1B	L	Tdurum_contig62905_165	188.4
1B	L	wsnp_Ex_c48407_53323801	188.4
1B	L	Kukri_c376_3063	190.2
1B	L	IACX17310	190.5
1B	L	Tdurum_contig62905_530	190.5
1B	L	BS00084990_51	190.5
1B	L	CAP7_c1788_66	191.5
1B	L	BobWhite_c16824_151	191.5
1B	L	Tdurum_contig8669_296	191.5
1B	L	CAP7_c1788_146	191.8
1B	L	wsnp_CAP11_c2596_1325540	192.3
1B	L	Tdurum_contig46647_623	193.3
1B	L	Kukri_c15757_1117	194.5
1B	L	Excalibur_c11190_617	194.5
1B	L	BobWhite_c7691_195	201.5
1B	L	BS00001128_51	201.5
1B	L	wsnp_Ku_c13952_22097895	201.5
1B	L	Kukri_c16608_659	201.5
1B	L	Excalibur_c25640_110	201.5
1B	L	BS00104270_51	201.5
1B	L	Tdurum_contig51922_676	201.5
1B	L	RFL_Contig2550_679	201.5
1B	L	wsnp_Ku_c13952_22097856	201.8
1B	L	BS00027006_51	201.8
1B	L	wsnp_Ex_c24777_34031473	202.5
1B	L	wsnp_Ex_c17990_26770800	202.5
1B	L	Tdurum_contig9144_222	202.5
1B	L	wsnp_BE446672B_Ta_2_1	202.5
1B	L	Kukri_c44587_130	202.5
1B	L	RAC875_c6537_2196	202.8
1B	L	wsnp_Ex_c1597_3045682	202.8
1B	L	wsnp_Ku_c1827_3575162	202.8
1B	L	Tdurum_contig1631_240	203.3
1B	L	Ku_c11537_539	203.3
1B	L	IAAV5516	203.3
1B	L	wsnp_Ex_c955_1827719	203.3
1B	L	wsnp_Ex_c955_1827567	203.3
1B	L	BS00082577_51	203.3
1B	L	BobWhite_rep_c49533_93	203.9
1B	L	Tdurum_contig48103_1481	203.9
1B	L	wsnp_BG274687B_Ta_2_1	203.9
1B	L	Tdurum_contig60566_269	203.9
1B	L	Kukri_c94613_637	205.7
1B	L	Kukri_rep_c111174_132	205.7
1B	L	Ra_c109187_371	206.4
1B	L	IAAV6133	209.3
1B	L	Kukri_c59535_186	209.3
1B	L	BS00063551_51	209.3
1B	L	GENE-0543_201	209.3
1B	L	Tdurum_contig15699_236	209.3
1B	L	BS00063537_51	209.3
1B	L	Tdurum_contig5560_193	209.3
1B	L	Excalibur_c5888_641	209.3
1B	L	Excalibur_c5888_169	209.3
1B	L	Excalibur_c39284_949	209.3
1B	L	Tdurum_contig13879_429	209.3
1B	L	RFL_Contig785_535	209.7
1B	L	RFL_Contig785_1700	209.7
1B	L	Tdurum_contig52086_488	211.2
1B	L	IAAV4884	211.2
1B	L	wsnp_Ex_rep_c88749_79992654	211.8
1B	L	BobWhite_c34125_183	211.8
1B	L	Excalibur_c38500_494	212.1
1B	L	BS00033776_51	212.1
1B	L	IACX7870	212.1
1B	L	RAC875_c13829_144	212.4
1B	L	RAC875_c13829_108	212.4
1B	L	RAC875_c13829_413	212.4
1B	L	RAC875_c13829_224	212.4
1B	L	Jagger_c2379_126	212.4
1B	L	BobWhite_c12960_168	212.7
1B	L	BS00063302_51	212.7
1B	L	Tdurum_contig893_53	212.7
1D	S	Kukri_c54820_382	0
1D	S	BS00093336_51	0
1D	S	Kukri_c2408_784	0
1D	S	Kukri_c36351_64	0
1D	S	RAC875_c48669_292	0
1D	S	Kukri_c7822_144	0
1D	S	D_GDS7LZN02IXNP1_255	0
1D	S	GENE-0014_822	0
1D	S	Kukri_c26168_713	0
1D	S	RAC875_c10925_1887	0
1D	S	BS00093325_51	0
1D	S	RAC875_c20883_693	0
1D	S	TA002086-0901	0
1D	S	Excalibur_rep_c111074_76	1
1D	S	BobWhite_c47810_111	1
1D	S	IAAV1917	1
1D	S	wsnp_CAP12_c55_32598	1
1D	S	BS00075116_51	5.4
1D	S	tplb0025b13_2687	5.4
1D	S	Excalibur_c35316_137	5.4
1D	S	Kukri_c20775_56	5.4
1D	S	BobWhite_c4303_524	5.4
1D	S	Excalibur_c12254_2003	5.4
1D	S	BS00000744_51	8.7
1D	S	wsnp_JD_c3091_4079762	8.7
1D	S	wsnp_Ex_c41048_47969948	8.7
1D	S	BS00094793_51	8.7
1D	S	CAP7_c3533_280	32.6
1D	S	wsnp_JD_rep_c48890_33141899	32.6
1D	S	BobWhite_rep_c49356_237	32.6
1D	S	wsnp_BE637971D_Ta_2_3	32.6
1D	S	wsnp_Ex_c1969_3705930	32.6
1D	S	BobWhite_rep_c49356_206	32.6
1D	S	wsnp_Ra_c48124_53475114	32.6
1D	S	wsnp_Ku_c13229_21141117	32.6
1D	S	wsnp_Ra_c48124_53475145	32.6
1D	S	Kukri_c57942_177	32.6
1D	S	Kukri_c37718_187	32.6
1D	S	IAAV8085	32.6
1D	S	Excalibur_rep_c105429_528	32.6
1D	S	Excalibur_c65104_163	32.6
1D	S	BobWhite_c17559_105	32.6
1D	S	Ex_c13421_2094	32.6
1D	S	wsnp_Ku_c13229_21141168	32.6
1D	S	Ku_c111306_371	32.6
1D	S	Excalibur_s113077_141	32.6
1D	S	RAC875_c56811_258	33.6
1D	S	Kukri_c44392_88	34.1
1D	S	wsnp_Ra_c2633_5017265	35.2
1D	S	wsnp_Ex_c1358_2602235	35.2
1D	S	wsnp_Ex_c1358_2600929	35.2
1D	S	Kukri_c837_436	35.2
1D	S	wsnp_Ex_c17884_26647833	35.2
1D	S	Kukri_c8211_401	39.7
1D	S	Kukri_c8211_159	39.7
1D	S	Kukri_c34536_373	39.7
1D	S	wsnp_CAP11_c8597_3709328	39.7
1D	S	BS00074341_51	39.7
1D	S	BobWhite_c33756_74	43.1
1D	S	RAC875_c16352_594	43.1
1D	S	RFL_Contig5639_1168	45
1D	S	RAC875_c57095_240	46
1D	S	BS00077097_51	46
1D	S	Kukri_c42544_213	47
1D	S	Excalibur_c5892_1129	47.5
1D	S	BS00030948_51	47.5
1D	S	BS00089270_51	47.5
1D	S	Excalibur_c101903_902	47.5
1D	S	Excalibur_c44711_453	47.5
1D	S	Kukri_c23473_534	47.5
1D	S	Excalibur_c15692_532	47.5
1D	S	Excalibur_c4876_832	47.5
1D	S	RAC875_c23587_548	47.5
1D	S	RFL_Contig1338_2062	47.5
1D	S	RAC875_c23587_447	47.5
1D	S	RFL_Contig1338_2646	47.5
1D	S	Kukri_c2464_560	47.5
1D	S	Kukri_c98832_211	47.5
1D	S	tplb0061f07_1411	47.5
1D	S	IAAV6247	47.5
1D	S	wsnp_Ra_c1020_2062200	47.5
1D	S	BS00089269_51	47.5
1D	S	Excalibur_c16851_142	47.5
1D	S	wsnp_Ex_c7252_12454704	47.5
1D	S	BobWhite_c27474_65	47.5
1D	S	Ku_c12842_664	50.9
1D	S	D_GBF1XID01CJH0V_94	57.2
1D	S	D_contig01296_243	57.7
1D	S	BS00023049_51	58.7
1D	S	Excalibur_rep_c75168_337	58.7
1D	S	BS00022178_51	58.7
1D	S	BS00104199_51	58.7
1D	S	Tdurum_contig15335_452	58.7
1D	S	Kukri_c19257_78	58.7
1D	S	D_GA8KES402HUUGV_172	58.7
1D	S	Ku_c11525_211	58.7
1D	S	CAP11_rep_c6465_98	58.7
1D	S	RAC875_c2040_564	58.7
1D	S	CAP12_c46_333	58.7
1D	S	RAC875_c29598_336	60.4
1D	S	IAAV5327	60.4
1D	S	BobWhite_c1764_139	60.4
1D	S	Excalibur_c48750_124	60.4
1D	S	Excalibur_c24303_1145	60.4
1D	S	wsnp_RFL_Contig4025_4499792	60.4
1D	S	Excalibur_c24303_268	60.9
1D	S	RAC875_c27954_378	62.9
1D	S	wsnp_Ku_c19622_29138795	84.1
1D	S	RAC875_c62_1514	87
1D	S	wsnp_Ex_rep_c101500_86856438	87
1D	S	RAC875_c62_321	87
1D	S	wsnp_Ex_c6974_12025571	87
1D	S	BS00000717_51	87
1D	S	IACX589	87
1D	S	RAC875_c62_1546	87
1D	S	RFL_Contig5594_1283	87
1D	S	RFL_Contig5594_873	87
1D	S	wsnp_BE586140D_Ta_2_2	87
1D	S	wsnp_Ex_rep_c101500_86856089	87
1D	S	wsnp_Ex_rep_c101500_86856679	87
1D	S	wsnp_BE405518D_Ta_2_3	87
1D	S	BS00000721_51	87
1D	S	D_GB5Y7FA02HBLTO_213	88
1D	S	JD_c3737_285	88
1D	S	CAP11_c3218_126	88
1D	S	BS00012936_51	88
1D	S	IACX11290	88
1D	S	BS00108305_51	88
1D	S	Excalibur_c3260_989	88
1D	S	BS00022620_51	88
1D	S	Excalibur_c3260_863	88
1D	S	BS00087783_51	88
1D	S	RAC875_c102059_75	88
1D	S	BS00095225_51	88
1D	S	wsnp_CAP12_c633_339740	88
1D	S	Excalibur_c12703_766	88
1D	S	BS00087086_51	88
1D	S	BS00002178_51	88
1D	S	BS00015317_51	88
1D	S	BS00073871_51	88.4
1D	S	Kukri_c22870_91	88.4
1D	S	Excalibur_c4058_1121	88.4
1D	S	wsnp_CAP11_c1043_618449	89.4
1D	S	CAP7_c1609_203	89.4
1D	S	BS00074824_51	89.4
1D	S	BS00105568_51	89.4
1D	S	BS00011451_51	89.4
1D	S	RAC875_c26231_68	89.4
1D	S	Kukri_c52742_114	89.4
1D	S	RAC875_c26747_243	89.4
1D	S	RAC875_rep_c69777_101	89.4
1D	S	RAC875_rep_c95066_120	89.4
1D	S	BS00022595_51	89.4
1D	S	BS00065478_51	89.4
1D	S	BS00086679_51	89.4
1D	S	D_contig74531_32	89.4
1D	S	IAAV3890	89.4
1D	S	tplb0044p22_2257	89.4
1D	S	D_GBUVHFX01ANH44_230	89.4
1D	S	BobWhite_c555_1485	89.4
1D	S	tplb0044p22_2330	89.4
1D	S	BS00034563_51	89.4
1D	S	wsnp_CAP11_rep_c4017_1896951	89.9
1D	S	BS00063146_51	89.9
1D	S	BS00022168_51	89.9
1D	S	BS00066847_51	89.9
1D	S	IAAV4760	90.4
1D	S	IAAV5348	90.4
1D	S	IACX11153	90.4
1D	S	BS00033037_51	90.4
1D	S	IACX5018	90.4
1D	S	D_contig37339_168	90.4
1D	S	Kukri_c97137_329	90.4
1D	S	BS00100990_51	90.4
1D	S	IAAV739	90.4
1D	S	Kukri_c47895_471	90.4
1D	S	Excalibur_c46695_219	90.4
1D	S	BS00066395_51	90.4
1D	S	IAAV4794	90.4
1D	S	Kukri_rep_c72587_123	90.4
1D	S	BS00021851_51	90.4
1D	S	IAAV614	90.9
1D	S	Excalibur_c21172_952	90.9
1D	S	BobWhite_c5419_643	91.3
1D	S	BobWhite_c5419_861	91.3
1D	S	BS00067620_51	91.3
1D	S	BobWhite_c816_289	91.3
1D	S	BS00066391_51	91.3
1D	S	BS00004070_51	91.3
1D	S	IACX12270	91.3
1D	S	RAC875_c3762_710	91.3
1D	S	RAC875_rep_c69508_215	91.3
1D	S	BS00063799_51	91.8
1D	S	wsnp_BE445121D_Ta_2_2	91.8
1D	S	RAC875_c82888_83	91.8
1D	S	RAC875_c17951_108	91.8
1D	S	IACX6432	91.8
1D	S	Excalibur_c5958_1398	91.8
1D	S	Excalibur_c5958_1270	91.8
1D	S	BS00094471_51	91.8
1D	S	BS00051826_51	91.8
1D	S	BS00031658_51	91.8
1D	S	BobWhite_c28133_87	92.3
1D	S	Kukri_c20844_116	92.3
1D	S	BS00074817_51	92.3
1D	S	BS00065510_51	92.3
1D	S	BS00065722_51	92.3
1D	S	Kukri_c3008_329	92.3
1D	S	Kukri_c9864_936	92.3
1D	S	RAC875_c8932_740	92.3
1D	S	Kukri_c24648_262	92.3
1D	S	BS00096547_51	92.3
1D	S	D_contig16934_681	92.3
1D	S	wsnp_CAP8_c458_368155	92.3
1D	S	BS00024262_51	92.3
1D	S	BS00022426_51	92.3
1D	S	BS00033405_51	92.3
1D	S	BS00072193_51	92.3
1D	S	Kukri_c44738_477	92.3
1D	S	Kukri_c49577_630	92.3
1D	S	Kukri_c53398_200	92.3
1D	S	RAC875_c35094_476	92.3
1D	S	RAC875_c48997_1160	92.3
1D	S	RAC875_rep_c81479_191	92.3
1D	S	wsnp_CAP8_c458_368125	92.3
1D	S	CAP12_c2978_93	92.3
1D	S	Kukri_c9864_1220	92.3
1D	S	Ku_c9864_772	92.3
1D	S	RFL_Contig5232_4612	92.3
1D	S	BS00083531_51	92.3
1D	S	Excalibur_c34167_128	92.3
1D	S	Tdurum_contig36962_250	92.3
1D	S	Excalibur_c4030_1770	92.3
1D	S	BS00077237_51	92.3
1D	S	BS00066920_51	92.3
1D	S	Kukri_c24648_554	92.3
1D	S	Kukri_c21718_661	92.3
1D	S	Kukri_c6167_1271	92.3
1D	S	Kukri_c5113_1082	92.3
1D	S	Kukri_rep_c112609_711	96.6
1D	S	TA001371-0399	97.6
1D	S	RAC875_c21004_880	98.1
1D	S	Ra_c4899_609	98.1
1D	L	wsnp_Ex_rep_c108057_91436561	98.1
1D	L	wsnp_Ex_c16720_25268525	98.1
1D	L	wsnp_Ex_c1130_2166731	98.1
1D	L	Kukri_c18350_208	98.1
1D	L	BS00068256_51	98.1
1D	L	Kukri_c18350_151	98.1
1D	L	BobWhite_rep_c65565_359	98.1
1D	L	BS00022962_51	101
1D	L	BS00022027_51	101.4
1D	L	BS00066976_51	101.9
1D	L	BS00032149_51	101.9
1D	L	TA003808-0996	104.3
1D	L	Excalibur_c54055_694	104.8
1D	L	Excalibur_c33661_412	107.2
1D	L	wsnp_Ex_c10959_17801482	109.2
1D	L	IAAV4656	110.6
1D	L	BS00038418_51	112.1
1D	L	RAC875_c33279_526	112.1
1D	L	wsnp_Ku_c53270_57959459	112.1
1D	L	BS00066446_51	116.9
1D	L	Kukri_c20062_389	118.4
2A	S	wsnp_Ex_c770_1514612	0
2A	S	Kukri_c46040_620	0
2A	S	Kukri_c14598_614	13
2A	S	Kukri_rep_c103394_189	13.6
2A	S	Ku_c71277_697	13.6
2A	S	Excalibur_c21663_145	15.3
2A	S	BS00021706_51	15.8
2A	S	BS00067159_51	16.8
2A	S	BS00067684_51	17.3
2A	S	BS00093990_51	18.8
2A	S	TA012416-0590	32.2
2A	S	RAC875_c14082_2606	33.7
2A	S	RAC875_rep_c111906_144	33.7
2A	S	Kukri_c63732_593	33.7
2A	S	Kukri_c42095_196	33.7
2A	S	Tdurum_contig42153_6360	34.2
2A	S	Tdurum_contig42153_6571	34.2
2A	S	Tdurum_contig42510_1113	34.2
2A	S	Tdurum_contig42153_6439	34.2
2A	S	Tdurum_contig42153_5454	34.2
2A	S	Tdurum_contig42153_5214	34.2
2A	S	Tdurum_contig42153_6232	34.2
2A	S	Tdurum_contig42153_5854	34.2
2A	S	Tdurum_contig42153_7329	34.2
2A	S	Tdurum_contig42153_5944	34.2
2A	S	Tdurum_contig42153_5720	34.2
2A	S	RAC875_c62936_139	35.7
2A	S	wsnp_CAP8_c2110_1147974	35.7
2A	S	CAP8_rep_c8022_270	35.7
2A	S	wsnp_Ex_rep_c93362_82371891	35.7
2A	S	Kukri_c31508_91	35.7
2A	S	BobWhite_c58481_104	35.7
2A	S	CAP11_c2293_200	35.7
2A	S	BobWhite_c2022_245	35.7
2A	S	wsnp_CAP8_rep_c9132_3977980	35.7
2A	S	RAC875_c11652_544	35.7
2A	S	D_F5XZDLF01EFGMN_252	35.7
2A	S	CAP11_rep_c9060_520	35.7
2A	S	wsnp_Ex_rep_c93362_82371808	35.7
2A	S	wsnp_Ex_c61879_61748626	38.2
2A	S	Kukri_c27040_309	39.2
2A	S	BS00070797_51	44
2A	S	wsnp_CAP8_c1580_908907	44
2A	S	Excalibur_c92241_336	44
2A	S	BS00079035_51	44
2A	S	RAC875_c31045_841	44
2A	S	BS00079036_51	44
2A	S	wsnp_Ex_c15740_24096817	44
2A	S	RAC875_c31045_882	44
2A	S	Excalibur_c15740_1106	44
2A	S	GENE-0749_215	44
2A	S	Excalibur_rep_c67994_169	44
2A	S	wsnp_Ex_c22202_31392780	44
2A	S	IACX8060	44
2A	S	RAC875_rep_c78518_198	44
2A	S	Kukri_rep_c104307_905	44
2A	S	BS00073382_51	44
2A	S	BS00070798_51	44
2A	S	BS00066756_51	44
2A	S	BS00022982_51	44
2A	S	BobWhite_c48481_81	44
2A	S	BS00073381_51	44
2A	S	wsnp_Ex_rep_c103167_88182254	44
2A	S	Excalibur_rep_c102244_1103	50.3
2A	S	D_GA8KES401BVP4P_43	53.1
2A	S	Kukri_c24262_918	53.1
2A	S	Kukri_c307_2053	53.1
2A	S	RAC875_c14944_555	53.1
2A	S	wsnp_Ex_c5412_9565527	62.7
2A	S	wsnp_Ex_c5412_9564550	62.7
2A	S	wsnp_Ex_c5412_9564478	62.7
2A	S	Ra_c58279_684	62.7
2A	S	wsnp_Ex_c5412_9564046	62.7
2A	S	wsnp_Ex_c5412_9564346	62.7
2A	S	Ra_c58279_702	62.7
2A	S	BS00049937_51	66.6
2A	S	IAAV7468	69.5
2A	S	Ra_c10616_265	69.5
2A	S	wsnp_JD_rep_c48914_33168544	75.9
2A	S	RAC875_c4015_2175	82.3
2A	S	Ra_c37244_428	87.2
2A	S	wsnp_Ex_c22645_31845530	88.7
2A	S	wsnp_Ex_c15822_24204224	88.7
2A	S	wsnp_RFL_Contig3085_3007861	88.7
2A	S	wsnp_Ex_c22645_31845564	88.7
2A	S	BS00083146_51	88.7
2A	S	BS00110218_51	88.7
2A	S	RAC875_c17991_874	88.7
2A	S	wsnp_Ku_c15567_24223777	89.2
2A	S	TA004602-1630	89.2
2A	S	Tdurum_contig47258_1039	89.2
2A	S	Excalibur_rep_c103108_709	89.2
2A	S	wsnp_Ku_c15567_24224486	89.2
2A	S	BobWhite_c9564_587	89.2
2A	S	BobWhite_c1611_1685	89.2
2A	S	RFL_Contig1049_1473	92.2
2A	S	BS00070693_51	92.2
2A	S	RAC875_c34757_180	94.5
2A	S	Excalibur_c11947_746	94.5
2A	S	IACX5910	96
2A	S	Tdurum_contig560_297	97
2A	S	wsnp_Ex_c2887_5330787	97
2A	S	BS00078612_51	97
2A	S	wsnp_JD_c18695_17091254	97
2A	S	wsnp_Ex_rep_c101526_86881496	97
2A	S	Ku_c57425_413	97
2A	S	wsnp_Ex_c2887_5330426	97
2A	S	Kukri_rep_c73477_888	97
2A	S	JG_c936_115	97
2A	S	Jagger_c2047_362	97
2A	S	RAC875_rep_c105312_95	97
2A	S	Tdurum_contig9731_121	98.6
2A	S	BS00039209_51	98.6
2A	S	RAC875_c20700_853	98.6
2A	S	Kukri_rep_c83485_398	98.6
2A	S	Kukri_c7914_99	98.6
2A	S	Excalibur_c15733_252	98.6
2A	S	BS00036767_51	98.6
2A	S	BS00036766_51	98.6
2A	S	BobWhite_c8650_382	98.6
2A	S	Tdurum_contig48302_539	98.6
2A	S	Excalibur_c37649_125	98.6
2A	S	RAC875_c13116_116	98.6
2A	S	Tdurum_contig48302_532	98.6
2A	S	RAC875_c13116_541	98.6
2A	S	Kukri_c47534_1509	98.6
2A	S	Excalibur_rep_c111743_194	98.6
2A	S	RAC875_c13116_943	98.6
2A	S	BS00066978_51	98.6
2A	S	wsnp_Ex_c15325_23565935	99.1
2A	S	wsnp_Ex_c15325_23564654	99.1
2A	S	Kukri_c7818_2581	99.1
2A	S	BobWhite_c17476_149	99.1
2A	S	Kukri_rep_c71876_521	99.1
2A	S	wsnp_BG314532A_Ta_2_1	99.1
2A	S	wsnp_Ex_rep_c68113_66877517	99.1
2A	S	Tdurum_contig82812_213	99.1
2A	S	Tdurum_contig5311_67	99.1
2A	S	Tdurum_contig5311_112	99.1
2A	S	IACX1216	99.1
2A	S	GENE-1365_255	99.1
2A	S	BS00062843_51	99.1
2A	S	TA005222-0574	99.1
2A	S	wsnp_JD_c13086_13174510	99.1
2A	S	Kukri_c15308_173	99.1
2A	S	wsnp_BG314532D_Ta_1_1	99.1
2A	S	Excalibur_c3108_5476	99.1
2A	S	BS00039983_51	99.1
2A	S	RAC875_c7699_292	99.1
2A	S	BS00031466_51	99.1
2A	S	BobWhite_c22277_596	99.1
2A	S	BS00055933_51	100.2
2A	S	wsnp_CAP11_rep_c8768_3788007	100.7
2A	S	wsnp_JD_c12088_12411845	100.7
2A	S	wsnp_CAP12_c901_472535	100.7
2A	S	wsnp_Ex_c15325_23565794	100.7
2A	S	RAC875_rep_c70093_1079	100.7
2A	S	Kukri_rep_c104727_91	100.7
2A	S	Kukri_c40035_258	103.1
2A	S	RAC875_c24517_558	103.1
2A	S	Kukri_c24852_466	103.1
2A	S	RAC875_rep_c73925_276	104.2
2A	S	BS00079443_51	104.2
2A	S	BS00021739_51	104.2
2A	S	RAC875_rep_c71350_1712	105.2
2A	S	wsnp_Ex_c1767_3341220	110
2A	S	RFL_Contig3916_275	114.4
2A	.	Kukri_c41217_154	120.3
2A	L	Ra_c21219_505	122.7
2A	L	Ra_c1257_2455	122.7
2A	L	wsnp_JD_c3032_4015340	122.7
2A	L	wsnp_Ex_rep_c66615_64916512	122.7
2A	L	wsnp_be498599A_Ta_2_2	122.7
2A	L	Tdurum_contig75565_1388	122.7
2A	L	Ra_c37220_262	122.7
2A	L	Ra_c22880_760	122.7
2A	L	Kukri_c38341_180	122.7
2A	L	Excalibur_rep_c66270_789	122.7
2A	L	Excalibur_c9348_504	122.7
2A	L	Ex_c20159_635	122.7
2A	L	CAP7_c11156_108	122.7
2A	L	BobWhite_c38716_323	122.7
2A	L	wsnp_Ex_rep_c75827_73041653	122.7
2A	L	Ra_c1257_2228	122.7
2A	L	wsnp_Ex_rep_c66709_65042923	122.7
2A	L	RAC875_c41731_321	122.7
2A	L	Tdurum_contig5115_262	122.7
2A	L	tplb0047f03_349	122.7
2A	L	Tdurum_contig52873_265	122.7
2A	L	Kukri_c61942_61	122.7
2A	L	wsnp_Ex_rep_c66270_64420584	122.7
2A	L	wsnp_Ex_c2138_4015881	122.7
2A	L	wsnp_Ex_c15301_23528979	122.7
2A	L	Tdurum_contig55330_161	122.7
2A	L	Tdurum_contig16611_249	122.7
2A	L	wsnp_Ra_c4850_8698731	122.7
2A	L	wsnp_Ex_c8587_14418021	122.7
2A	L	wsnp_BG608354A_Ta_2_1	122.7
2A	L	RAC875_c29377_521	122.7
2A	L	Ra_c32576_1027	122.7
2A	L	wsnp_Ex_rep_c66377_64570189	122.7
2A	L	wsnp_Ex_c20445_29515644	122.7
2A	L	RAC875_c9898_1212	122.7
2A	L	Ra_c24215_770	122.7
2A	L	Ku_c14091_814	122.7
2A	L	IAAV99	122.7
2A	L	IAAV1361	122.7
2A	L	Excalibur_c16393_274	122.7
2A	L	Ex_c67187_805	122.7
2A	L	BobWhite_c22112_82	122.7
2A	L	RAC875_c50732_257	122.7
2A	L	BobWhite_c42875_115	122.7
2A	L	RAC875_c41194_218	122.7
2A	L	GENE-1057_41	122.7
2A	L	RAC875_c3814_437	122.7
2A	L	Ra_c1512_410	122.7
2A	L	BobWhite_c8249_58	122.7
2A	L	BobWhite_c1634_563	122.7
2A	L	wsnp_Ra_c10091_16694335	122.7
2A	L	wsnp_Ku_c16371_25240695	122.7
2A	L	wsnp_Ex_rep_c66615_64916114	122.7
2A	L	wsnp_Ex_c20649_29731279	122.7
2A	L	RAC875_c37015_73	122.7
2A	L	RAC875_c29377_471	122.7
2A	L	Ra_c21219_503	122.7
2A	L	IAAV6884	122.7
2A	L	Ra_c71628_188	122.7
2A	L	Ra_c69516_1472	122.7
2A	L	Ku_c69356_2165	122.7
2A	L	Ku_c59581_1412	122.7
2A	L	Excalibur_c12620_225	122.7
2A	L	wsnp_Ex_c13260_20914585	124.1
2A	L	IAAV5270	124.1
2A	L	wsnp_Ex_rep_c66800_65171259	124.1
2A	L	Ra_c29240_628	124.1
2A	L	wsnp_Ex_rep_c66800_65171198	126.1
2A	L	wsnp_Ex_c27023_36242252	126.1
2A	L	wsnp_Ku_rep_c69876_69364477	126.1
2A	L	wsnp_Ex_rep_c68599_67447880	126.1
2A	L	RAC875_c11272_443	126.1
2A	L	CAP7_c3491_203	126.1
2A	L	BobWhite_rep_c64242_111	126.1
2A	L	IAAV9024	126.1
2A	L	BS00032606_51	126.1
2A	L	IAAV444	126.1
2A	L	D_contig34725_854	126.1
2A	L	Excalibur_c27023_134	126.1
2A	L	Ra_c72457_2247	126.1
2A	L	wsnp_Ex_c31900_40635609	126.1
2A	L	wsnp_Ex_rep_c68599_67447926	126.1
2A	L	Excalibur_c14693_724	126.1
2A	L	Excalibur_rep_c66700_743	126.1
2A	L	GENE-2762_43	126.1
2A	L	wsnp_Ex_c25057_34318425	126.1
2A	L	wsnp_Ex_c3869_7028759	126.1
2A	L	TA001220-1276	126.1
2A	L	Tdurum_contig27861_306	126.1
2A	L	wsnp_Ku_rep_c110147_94431847	126.6
2A	L	GENE-0951_398	126.6
2A	L	BobWhite_c11178_914	126.6
2A	L	wsnp_Ra_rep_c111721_93875204	126.6
2A	L	GENE-1350_36	127.6
2A	L	tplb0034a02_612	127.6
2A	L	Kukri_c57491_132	127.6
2A	L	wsnp_Ex_c17220_25871264	127.6
2A	L	wsnp_Ex_rep_c66809_65185215	127.6
2A	L	CAP11_c1716_97	127.6
2A	L	wsnp_Ex_c30787_39660951	127.6
2A	L	Ra_c26140_158	127.6
2A	L	Excalibur_c9348_853	128.6
2A	L	BobWhite_c2002_100	132
2A	L	Excalibur_c84687_162	133.9
2A	L	wsnp_Ex_c47370_52604482	133.9
2A	L	wsnp_Ex_c2337_4379619	138.5
2A	L	BobWhite_c4743_63	140
2A	L	BS00022301_51	140
2A	L	BS00022896_51	143.9
2A	L	CAP12_rep_c7918_56	144.4
2A	L	BS00062679_51	144.9
2A	L	BS00041816_51	145.9
2A	L	Ra_c34214_1320	145.9
2A	L	JD_c3742_1130	148.3
2A	L	IAAV4464	148.3
2A	L	RAC875_c38018_278	151.2
2A	L	BS00012320_51	151.2
2A	L	RFL_Contig4517_1276	151.2
2A	L	BS00022241_51	154.6
2A	L	Excalibur_rep_c69799_1999	160.5
2A	L	RAC875_rep_c113120_326	160.5
2A	L	wsnp_Ex_rep_c69799_68761171	160.5
2A	L	GENE-1792_560	160.5
2A	L	Excalibur_c11798_363	160.5
2A	L	wsnp_Ra_c107797_91270622	160.5
2A	L	GENE-1792_762	160.5
2A	L	Ra_c13247_528	161
2A	L	RAC875_c13247_1032	161
2A	L	wsnp_Ex_c5984_10493714	161
2A	L	BS00027830_51	162.5
2A	L	wsnp_Ex_rep_c67751_66428606	162.5
2A	L	Kukri_rep_c69422_54	162.5
2A	L	Excalibur_rep_c69014_112	162.5
2A	L	IAAV6972	162.5
2A	L	wsnp_Ex_rep_c69014_67914888	162.5
2A	L	IACX6337	162.5
2A	L	wsnp_Ex_rep_c67530_66144244	162.5
2A	L	Kukri_c27100_823	162.5
2A	L	wsnp_Ex_c40280_47375312	162.5
2A	L	wsnp_Ex_c28942_38018762	162.5
2A	L	wsnp_JD_c514_781859	162.5
2A	L	BS00089497_51	175.8
2A	L	BS00000965_51	182.4
2A	L	Excalibur_c40617_983	182.9
2A	L	Excalibur_c28325_140	183.4
2A	L	Kukri_c40121_373	183.4
2A	L	Tdurum_contig30325_334	183.4
2A	L	BS00029332_51	184.8
2A	L	wsnp_JD_c15127_14676522	185.3
2A	L	Excalibur_rep_c102052_721	185.8
2A	L	RFL_Contig4324_1348	186.8
2A	L	Ku_c307_653	187.8
2A	L	BS00001059_51	189.8
2A	L	RFL_Contig4214_1111	193.2
2A	L	wsnp_Ra_c12874_20497763	193.2
2A	L	Excalibur_c41125_360	193.2
2A	L	Excalibur_rep_c85891_96	193.2
2A	L	RAC875_c3397_1492	197.1
2A	L	wsnp_Ex_c59095_60108097	197.5
2A	L	wsnp_BE445431A_Td_2_1	198.5
2A	L	BS00093201_51	200
2A	L	BobWhite_c4754_1074	200.5
2A	L	BS00110386_51	201
2A	L	BS00081506_51	201
2A	L	BobWhite_c16923_64	202.5
2A	L	Kukri_c74165_204	204.4
2A	L	RFL_Contig3280_600	205.8
2A	L	Kukri_rep_c113597_88	207.3
2A	L	Kukri_c47259_416	207.3
2A	L	BS00080752_51	207.3
2A	L	Excalibur_c36481_519	207.3
2A	L	wsnp_CAP12_c510_276361	207.3
2A	L	wsnp_Ex_c17571_26296057	211.1
2A	L	Ku_c25175_1248	211.1
2A	L	wsnp_Ex_c15133_23323937	211.1
2A	L	wsnp_Ex_c17571_26296704	211.1
2A	L	wsnp_Ex_c15133_23324147	211.1
2A	L	BobWhite_c39437_110	212.6
2A	L	wsnp_Ex_c45487_51267140	212.6
2A	L	RAC875_rep_c107961_348	226.1
2A	L	Kukri_c22047_313	237.7
2A	L	RAC875_rep_c69619_78	237.7
2A	L	Excalibur_c26462_452	238.2
2A	L	BS00023048_51	238.2
2A	L	RAC875_rep_c69619_145	238.2
2A	L	Ku_c33884_267	239.7
2A	L	RAC875_c19904_308	242.6
2A	L	wsnp_Ex_c24964_34219020	243.1
2A	L	BS00077769_51	252.2
2A	L	BS00077768_51	252.2
2A	L	Tdurum_contig60205_806	253.2
2A	L	wsnp_Ex_c45_97816	253.2
2A	L	BS00080760_51	253.2
2A	L	Tdurum_contig60205_509	253.2
2A	L	wsnp_Ex_c15681_24015303	253.2
2A	L	wsnp_Ex_c45_98113	253.2
2A	L	wsnp_Ex_c15681_24015996	253.2
2A	L	Excalibur_c24715_276	253.2
2A	L	Kukri_c34983_190	253.2
2A	L	BobWhite_c15766_562	253.2
2A	L	RAC875_c66695_1376	254.1
2A	L	wsnp_Ra_c66636_64922359	254.1
2A	L	wsnp_Ex_c19003_27913936	254.1
2A	L	wsnp_Ra_c66636_64923321	254.1
2A	L	BS00003663_51	254.1
2A	L	Excalibur_c44487_642	254.1
2A	L	IACX5800	254.1
2A	L	RAC875_c25848_122	254.1
2A	L	IAAV3791	254.1
2A	L	BS00022813_51	254.1
2A	L	BS00023144_51	254.1
2A	L	RFL_Contig927_1591	258.7
2A	L	BS00000209_51	258.7
2A	L	Tdurum_contig82404_354	258.7
2A	L	RAC875_c4609_1756	260.1
2A	L	BS00062732_51	260.1
2A	L	IACX3245	260.1
2A	L	TA004785-1734	263
2A	L	RAC875_c9523_328	263
2A	L	Excalibur_c37727_66	263
2A	L	BobWhite_c5178_188	265.9
2A	L	BS00023202_51	265.9
2A	L	BS00066409_51	267.4
2A	L	CAP7_c4056_108	267.4
2A	L	Excalibur_c72359_56	267.4
2A	L	BobWhite_rep_c50285_616	268.8
2A	L	Excalibur_c35919_107	270.8
2A	L	Tdurum_contig86243_288	270.8
2A	L	BS00023075_51	270.8
2A	L	Tdurum_contig47508_250	270.8
2A	L	BS00063368_51	271.8
2A	L	Tdurum_contig61938_424	273.2
2A	L	RAC875_c1706_1888	273.2
2A	L	wsnp_Ex_c2137_4014287	275.2
2A	L	Tdurum_contig54056_501	276.2
2A	L	RAC875_c21013_1187	277.1
2A	L	Excalibur_c52319_257	277.1
2A	L	Ku_c4045_1643	277.1
2A	L	BobWhite_c42181_327	278.1
2A	L	Excalibur_c20478_641	280.1
2A	L	RAC875_c259_1339	281.1
2A	L	Kukri_rep_c95118_467	283.5
2A	L	CAP8_c3129_381	284.5
2A	L	GENE-2324_85	284.9
2A	L	Kukri_c4239_1076	285.9
2A	L	Kukri_c53501_305	287.4
2A_2	.	Kukri_c12849_1392	0
2A_2	.	Ex_c3115_2742	0.6
2A_2	.	GENE-4937_1435	0.6
2A_2	L	RAC875_c24364_307	0.6
2A_2	L	wsnp_Ra_c15518_23944753	0.6
2A_2	L	wsnp_JD_c30_50478	0.6
2A_2	L	RAC875_c5082_841	0.6
2A_2	L	Excalibur_c1999_1178	0.6
2A_2	L	BS00019095_51	0.6
2A_2	L	RAC875_c24364_526	0.6
2A_2	L	RAC875_c24364_391	0.6
2A_2	L	GENE-1067_598	1
2A_2	L	Kukri_c52608_142	1
2A_2	L	BS00065380_51	1
2A_2	L	BS00060596_51	1
2A_2	L	BS00060594_51	1
2A_2	L	wsnp_Ex_c53729_56868062	1.6
2A_2	L	CAP8_c5840_208	1.6
2A_2	L	Excalibur_rep_c102984_157	1.6
2A_2	L	wsnp_Ex_c62466_62094459	1.6
2A_2	L	GENE-0676_322	1.6
2A_2	L	RFL_Contig2972_2285	1.6
2A_2	L	TA001167-0831	1.6
2A_2	L	wsnp_Ex_c2311_4327681	1.6
2A_2	L	wsnp_JD_c16948_15934352	1.6
2A_2	L	wsnp_Ku_c3688_6797159	1.6
2A_2	L	Kukri_c3688_407	1.6
2A_2	L	wsnp_Ku_c850_1758318	1.6
2A_2	L	Kukri_rep_c68068_95	1.6
2A_2	L	CAP12_c449_95	1.6
2A_2	L	BS00064541_51	1.6
2A_2	L	Kukri_c23400_362	1.6
2A_2	L	CAP12_c7190_394	1.6
2A_2	L	BobWhite_c10290_234	1.6
2A_2	L	RAC875_rep_c72517_1215	1.6
2A_2	L	wsnp_Ex_c3964_7181151	1.6
2A_2	L	IAAV2065	1.6
2A_2	L	BS00064544_51	1.6
2A_2	L	Excalibur_c27054_53	1.6
2A_2	L	Tdurum_contig70471_308	1.6
2A_2	L	Excalibur_c37167_266	1.6
2A_2	L	Excalibur_c49266_154	1.6
2A_2	L	Ra_c72517_981	1.6
2A_2	L	RFL_Contig2972_2819	1.6
2A_2	L	BS00067439_51	1.6
2A_2	L	RAC875_rep_c69411_672	1.6
2A_2	L	Tdurum_contig42600_527	1.6
2A_2	L	Excalibur_rep_c66399_930	1.6
2A_2	L	RAC875_c42539_104	1.6
2A_2	L	RAC875_c1757_1300	10.3
2A_2	L	RAC875_c1757_530	11.4
2A_2	L	BS00012942_51	11.9
2A_2	L	Ra_c1757_256	11.9
2A_2	L	RAC875_c1757_1183	11.9
2B	S	Kukri_c3701_1980	0
2B	S	Kukri_c3701_330	0
2B	S	BobWhite_c39433_450	0
2B	S	BS00067280_51	0
2B	S	RAC875_c40246_71	0
2B	S	GENE-0559_171	0.7
2B	S	Kukri_c3701_392	0.7
2B	S	D_contig66436_304	0.7
2B	S	RAC875_c16656_406	0.7
2B	S	IAAV8205	0.7
2B	S	BobWhite_c12144_216	0.7
2B	S	Kukri_c6626_57	0.7
2B	S	BS00099469_51	0.7
2B	S	Kukri_c52263_281	0.7
2B	S	BS00099465_51	0.7
2B	S	Tdurum_contig10208_452	0.7
2B	S	Tdurum_contig10208_447	0.7
2B	S	BobWhite_c17047_268	0.7
2B	S	IACX9460	3
2B	S	RAC875_c50810_78	3.3
2B	S	RAC875_rep_c110962_423	3.3
2B	S	tplb0034e07_1581	3.3
2B	S	RAC875_c8069_1874	3.3
2B	S	Excalibur_c17250_592	3.3
2B	S	CAP7_c2441_492	3.3
2B	S	BS00010734_51	3.3
2B	S	Excalibur_c2933_1350	3.3
2B	S	RAC875_rep_c120999_222	3.3
2B	S	Kukri_c43395_182	3.3
2B	S	BS00019744_51	3.3
2B	S	Excalibur_c29417_400	3.3
2B	S	wsnp_Ex_c19516_28480964	3.3
2B	S	Kukri_rep_c108293_98	3.3
2B	S	Excalibur_c45008_52	3.3
2B	S	BS00110626_51	3.3
2B	S	BS00101972_51	3.3
2B	S	BS00074255_51	3.3
2B	S	BobWhite_c2963_1880	3.3
2B	S	wsnp_Ex_c10961_17803258	3.3
2B	S	Ra_c5718_1142	3.3
2B	S	Kukri_c6306_1151	3.3
2B	S	GENE-1442_78	3.3
2B	S	Excalibur_c29417_499	3.3
2B	S	Excalibur_c2656_3198	3.3
2B	S	RAC875_c25628_180	3.3
2B	S	tplb0034e07_1869	3.3
2B	S	Kukri_c6306_685	3.3
2B	S	BS00028028_51	3.3
2B	S	IACX10969	3.3
2B	S	IAAV4862	3.3
2B	S	BS00101456_51	3.3
2B	S	BS00076596_51	3.3
2B	S	BS00074254_51	3.3
2B	S	BS00065927_51	3.3
2B	S	BS00058815_51	3.3
2B	S	BS00031118_51	3.3
2B	S	BS00028167_51	3.3
2B	S	BS00083763_51	3.3
2B	S	RAC875_c5347_474	3.3
2B	S	BobWhite_c13373_250	3.3
2B	S	Excalibur_c45008_163	3.3
2B	S	IACX11138	3.3
2B	S	BS00083768_51	3.3
2B	S	Excalibur_c42248_663	3.3
2B	S	Excalibur_c42248_211	3.3
2B	S	Excalibur_c11409_488	3.3
2B	S	BS00066389_51	3.3
2B	S	RAC875_c8069_90	3.3
2B	S	Excalibur_c4705_660	3.3
2B	S	BS00089445_51	3.3
2B	S	Ra_c491_902	3.7
2B	S	BS00082763_51	3.7
2B	S	wsnp_Ra_c1660_3275687	3.7
2B	S	wsnp_Ex_c7776_13247365	3.7
2B	S	wsnp_Ex_c1996_3754394	3.7
2B	S	RAC875_rep_c109471_154	3.7
2B	S	Kukri_c3249_806	3.7
2B	S	Kukri_c30847_551	3.7
2B	S	IACX8446	3.7
2B	S	BS00027693_51	3.7
2B	S	RAC875_c27611_467	3.7
2B	S	Kukri_c38985_537	3.7
2B	S	GENE-1230_577	3.7
2B	S	RAC875_rep_c71112_400	3.7
2B	S	Kukri_c46542_1015	3.7
2B	S	Excalibur_c10406_1949	3.7
2B	S	RAC875_c12533_2006	3.7
2B	S	BS00107306_51	3.7
2B	S	RAC875_c5577_1682	3.7
2B	S	GENE-1230_19	3.7
2B	S	RAC875_c38665_247	3.7
2B	S	GENE-1230_436	3.7
2B	S	GENE-1230_189	3.7
2B	S	D_contig18495_92	3.7
2B	S	Excalibur_c34937_734	3.7
2B	S	RAC875_c9013_185	3.7
2B	S	Kukri_c96623_195	3.7
2B	S	Kukri_c7339_1716	3.7
2B	S	RAC875_rep_c112807_403	3.7
2B	S	Kukri_c7339_113	3.7
2B	S	Excalibur_rep_c107769_116	3.7
2B	S	Kukri_rep_c68159_218	3.7
2B	S	Kukri_c23905_151	3.7
2B	S	wsnp_JD_c640_960796	3.7
2B	S	Excalibur_c32789_440	3.7
2B	S	Excalibur_c29231_932	3.7
2B	S	BS00023068_51	3.7
2B	S	RAC875_rep_c115433_378	3.7
2B	S	BS00084667_51	3.7
2B	S	wsnp_Ex_c326_636368	3.7
2B	S	Ra_c11464_294	3.7
2B	S	BS00084668_51	3.7
2B	S	wsnp_Ra_rep_c106727_90434958	4.7
2B	S	BS00022126_51	5.8
2B	S	Kukri_c54013_632	5.8
2B	S	TA002014-1062	5.8
2B	S	Excalibur_s113791_202	5.8
2B	S	Excalibur_c9656_170	5.8
2B	S	RAC875_c2504_670	5.8
2B	S	Kukri_c1175_873	5.8
2B	S	BobWhite_c7145_355	6.1
2B	S	RAC875_c6538_58	6.1
2B	S	Kukri_c98858_299	6.1
2B	S	Excalibur_rep_c109101_115	6.1
2B	S	BobWhite_rep_c64787_359	6.1
2B	S	BobWhite_c5668_115	6.1
2B	S	BobWhite_c7145_1011	6.1
2B	S	BobWhite_c2949_1083	6.5
2B	S	BS00077463_51	7.5
2B	S	BS00076139_51	7.5
2B	S	BS00077462_51	7.5
2B	S	Kukri_c12804_620	7.8
2B	S	Excalibur_c41459_380	8.1
2B	S	BS00012205_51	8.1
2B	S	Tdurum_contig10785_1669	8.1
2B	S	BS00066674_51	8.1
2B	S	wsnp_Ex_c3740_6815132	8.1
2B	S	Excalibur_c24380_444	8.1
2B	S	Excalibur_c24380_353	8.1
2B	S	RFL_Contig5625_1069	8.1
2B	S	Tdurum_contig15156_136	8.1
2B	S	RAC875_c10767_279	8.1
2B	S	BS00022331_51	8.1
2B	S	BobWhite_c31875_102	8.1
[truncated: 8,348 more rows]
