# Supplementary material for: QTLs Associated with Agronomic Traits in the Cutler × AC Barrie Spring Wheat Mapping Population Using Single Nucleotide Polymorphic Markers
Source: PLoS One. 2016 Aug 11;11(8):e0160623. doi: 10.1371/journal.pone.0160623 (PMC4981373; doi:10.1371/journal.pone.0160623)
Supplement: S3 Table — (XLSX) [file pone.0160623.s003.xlsx]

## Sheet: Sheet1
S3 Table. Summary of QTLs for individual and combined environments. Note that QTLs for floweing and maturity under field conditons are given both for number of days and degree days.
A threshold LOD of 3.0 was used for declaring QTL.
QTL	Trait*	Condition	Environment	Chrom	Position (cM)	Left marker	Right marker	Confidence interval (cM)	LOD	Partial R2 (%)	Additive effect**	Difference (Cutler-AC Barrie)***
QFlt.dms-2D	Flowering (days)	Greenhouse	Combined	2D	0	Ppd-D1a	wsnp_CAP11_c3842_1829821	0-3	16.27	36.6	-2.611	-5.4
QFlt.dms-2D	Flowering (days)	Field	Combined	2D	0	Ppd-D1a	wsnp_CAP11_c3842_1829821	0-5	7.22	19.6	-0.796	-1.1
QFlt.dms-2D	Flowering (days)	Greenhouse	2006	2D	0	Ppd-D1a	wsnp_CAP11_c3842_1829821	0-4	10.72	24.2	-1.572
QFlt.dms-2D	Flowering (days)	Greenhouse	2008	2D	0	Ppd-D1a	wsnp_CAP11_c3842_1829821	0-0	5	37.6	-46.7
QFlt.dms-2D	Flowering (days)	Field	2008 Early	2D	0	Ppd-D1a	wsnp_CAP11_c3842_1829821	0-7	8.24	24.4	-0.764
QFlt.dms-2D	Flowering (days)	Field	2008 Late	2D	0	Ppd-D1a	wsnp_CAP11_c3842_1829821	0-4	7.11	15.8	-1.131
QFlt.dms-2D	Flowering (days)	Field	2011	2D	0	Ppd-D1a	wsnp_CAP11_c3842_1829821	0-6	4.7	10.8	-0.944
QFlt.dms-2D	Flowering (days)	Field	2012	2D	0	Ppd-D1a	wsnp_CAP11_c3842_1829821	0-8	5.86	12.6	-0.555
QFlt.dms-2D	Flowering (DD)	Field	Combined	2D	0	Ppd-D1a	wsnp_CAP11_c3842_1829821	0-5	7.78	25.4	-14.249	-21
QFlt.dms-2D	Flowering (DD)	Field	2008 Early	2D	0	Ppd-D1a	wsnp_CAP11_c3842_1829821	0-6	8.34	22.3	-17.155
QFlt.dms-2D	Flowering (DD)	Field	2008 Late	2D	0	Ppd-D1a	wsnp_CAP11_c3842_1829821	0-4	8.24	25	-20.914
QFlt.dms-2D	Flowering (DD)	Field	2011	2D	0	Ppd-D1a	wsnp_CAP11_c3842_1829821	0-6	4.73	10.8	-15.005
QFlt.dms-2D	Flowering (DD)	Field	2012	2D	0	Ppd-D1a	wsnp_CAP11_c3842_1829821	0-10	4.91	12.8	-11.485
QFlt.dms-3B	Flowering (days)	Field	Combined	3B	94	Excalibur_c45968_83	CAP12_rep_c7901_114	91-95	5.75	13.5	0.565	1
QFlt.dms-3B	Flowering (DD)	Field	Combined	3B	94	Excalibur_c45968_83	CAP12_rep_c7901_114	91-95	6.69	10.7	10.572	19.7
QFlt.dms-3B	Flowering (DD)	Field	2008 Late	3B	94	Excalibur_c45968_83	CAP12_rep_c7901_114	92-95	5.39	8.7	13.736
QFlt.dms-4A.1	Flowering (DD)	Field	2008 Early	4A	38	CAP12_rep_c4000_432	wsnp_Ex_c54453_57331510	30-42	3.8	7.3	-9.332
QFlt.dms-4A.1	Flowering (days)	Field	2008 Early	4A	39	CAP12_rep_c4000_432	wsnp_Ex_c54453_57331510	30-42	4.25	7.8	-0.431
QFlt.dms-4A	Flowering (DD)	Field	Combined	4A	41	CAP12_rep_c4000_432	wsnp_Ex_c54453_57331510	38-42	3.67	6.3	-7.629	-17.6
QFlt.dms-4A.2	Flowering (days)	Field	2007	4A	53	Ra_c7973_1185	wsnp_Ex_c10390_17007929	51-56	3.6	10	-0.652
QFlt.dms-4A.2	Flowering (DD)	Field	2007	4A	53	Ra_c7973_1185	wsnp_Ex_c10390_17007929	51-56	3.65	10.1	-13.947
QFlt.dms-4A.3	Flowering (days)	Field	2008 Early	4A	168	BobWhite_c22176_295	RAC875_c59673_500	166-171	6.06	14.6	0.512
QFlt.dms-4A.3	Flowering (DD)	Field	2008 Early	4A	168	BobWhite_c22176_295	RAC875_c59673_500	166-171	5.35	14.8	10.903
QFlt.dms-5A.1	Flowering (days)	Greenhouse	Combined	5A	187	Kukri_c20258_143	JD_c3525_1503	183-199	3.26	6.9	0.928	2
QFlt.dms-5A.2	Flowering (DD)	Field	Combined	5A	253	Tdurum_contig86202_175	wsnp_Ra_c10915_17838202	252-254	3.67	7.5	7.473	16.1
QFlt.dms-5A.2	Flowering (DD)	Field	2008 Late	5A	254	wsnp_Ra_c12183_19587379	wsnp_Ra_c3414_6378271	253-254	3.54	8.7	10.759
QFlt.dms-5B	Flowering (days)	Greenhouse	Combined	5B	44	BS00063785_51	IACX5818	43-48	4.98	12.3	-1.127	-1.8
QFlt.dms-5B	Flowering (days)	Greenhouse	2008	5B	46	IACX5818	wsnp_Ku_c17875_27051169	43-48	3.61	10.9	-1.667
QFlt.dms-6B.1	Flowering (days)	Greenhouse	Combined	6B	59	Tdurum_contig11700_1247	wsnp_Ra_c2730_5190365	56-60	4.23	10	-1.065	-2
QFlt.dms-6B.1	Flowering (days)	Greenhouse	2008	6B	59	Tdurum_contig11700_1247	wsnp_Ra_c2730_5190365	56-60	3.58	11.1	-1.692
QFlt.dms-6B.2	Flowering (days)	Field	Combined	6B	118	wsnp_Ex_c4124_7455225	Kukri_c49331_77	110-120	3.05	6.7	-0.413	-0.7
QFlt.dms-6B.2	Flowering (DD)	Field	Combined	6B	118	wsnp_Ex_c4124_7455225	Kukri_c49331_77	111-120	3.4	9.3	-7.4	-13.8
QFlt.dms-6B.2	Flowering (DD)	Field	2008 Late	6B	118	wsnp_Ex_c4124_7455225	Kukri_c49331_77	112-120	3.31	8.5	-10.786
QFlt.dms-7A	Flowering (days)	Greenhouse	Combined	7A	5	Excalibur_c16355_712	RAC875_c18446_521	4-8	3.74	7.3	-0.984	-1.4
QFlt.dms-7A.1	Flowering (days)	Greenhouse	2006	7A	9	Tdurum_contig11613_329	wsnp_Ex_c30239_39179460	8-10	4	8.2	-0.751
QFlt.dms-7A.1	Flowering (days)	Field	2011	7A	9	Tdurum_contig11613_329	wsnp_Ex_c30239_39179460	8-10	4.04	8.2	-0.731
QFlt.dms-7A	Flowering (days)	Field	Combined	7A	9	Tdurum_contig11613_329	wsnp_Ex_c30239_39179460	8-10	4.7	12.7	-0.514	-0.9
QFlt.dms-7A	Flowering (DD)	Field	Combined	7A	9	Tdurum_contig11613_329	wsnp_Ex_c30239_39179460	8-10	6.41	15.6	-10.273	-15.9
QFlt.dms-7A.1	Flowering (DD)	Field	2008 Late	7A	9	Tdurum_contig11613_329	wsnp_Ex_c30239_39179460	8-10	5.55	13	-13.932
QFlt.dms-7A.1	Flowering (DD)	Field	2011	7A	9	Tdurum_contig11613_329	wsnp_Ex_c30239_39179460	8-10	3.95	8	-11.432
QFlt.dms-7A.1	Flowering (days)	Field	2008 Early	7A	12	wsnp_Ra_c63822_63288359	wsnp_BG313770A_Ta_2_3	9-16	3.49	6.8	-0.392
QFlt.dms-7A.2	Flowering (DD)	Field	2008 Late	7A	56	IACX4711	wsnp_Ku_c7873_13486065	52-61	3.75	10.9	11.471
QMat.dms-2D	Maturity (days)	Field	2008 Early	2D	0	Ppd-D1a	wsnp_CAP11_c3842_1829821	0-11	3.14	7	-0.693
QMat.dms-2D	Maturity (days)	Field	2008 Late	2D	0	Ppd-D1a	wsnp_CAP11_c3842_1829821	0-6	4.29	10	-1.521
QMat.dms-2D	Maturity (days)	Field	Combined	2D	0	Ppd-D1a	wsnp_CAP11_c3842_1829821	0-7	3.07	11.2	-0.748	-1.3
QMat.dms-2D	Maturity (DD)	Field	Combined	2D	0	Ppd-D1a	wsnp_CAP11_c3842_1829821	0-8	3.88	10.4	-14.22	-21.2
QMat.dms-2D	Maturity (DD)	Field	2008 Early	2D	0	Ppd-D1a	wsnp_CAP11_c3842_1829821	0-11	3.07	6.8	-13.504
QMat.dms-2D	Maturity (DD)	Field	2008 Late	2D	0	Ppd-D1a	wsnp_CAP11_c3842_1829821	0-6	3.62	7.7	-32.099
QMat.dms-3B	Maturity (days)	Field	2012	3B	91	wsnp_Ku_c210_413608	Excalibur_c45968_83	88-95	3.35	7	0.597
QMat.dms-4A.1	Maturity (days)	Field	2008 Early	4A	41	CAP12_rep_c4000_432	wsnp_Ex_c54453_57331510	35-42	3.81	12.5	-0.65
QMat.dms-4A.1	Maturity (days)	Field	2008 Late	4A	41	CAP12_rep_c4000_432	wsnp_Ex_c54453_57331510	36-42	4.43	11.1	-1.304
QMat.dms-4A.1	Maturity (DD)	Field	Combined	4A	41	CAP12_rep_c4000_432	wsnp_Ex_c54453_57331510	35-42	3.07	12	-10.71	-22.7
QMat.dms-4A.1	Maturity (DD)	Field	2008 Early	4A	41	CAP12_rep_c4000_432	wsnp_Ex_c54453_57331510	35-42	3.91	12.6	-12.907
QMat.dms-4A.2	Maturity (days)	Field	2007	4A	50	wsnp_Ex_c5690_9994305	wsnp_Ex_rep_c67799_66488792	46-51	4.69	10.3	-1.208
QMat.dms-4A.2	Maturity (DD)	Field	2007	4A	50	wsnp_Ex_c5690_9994305	wsnp_Ex_rep_c67799_66488792	46-51	4.51	9.9	-15.15
QMat.dms-4A.2	Maturity (days)	Field	Combined	4A	53	Ra_c7973_1185	wsnp_Ex_c10390_17007929	51-56	3.5	6.5	-0.656	-1.2
QMat.dms-4A.3	Maturity (days)	Field	2008 Early	4A	162	GENE-2307_140	RAC875_c95150_286	161-163	5.08	11.4	0.753
QMat.dms-4A.3	Maturity (DD)	Field	2008 Early	4A	162	GENE-2307_140	RAC875_c95150_286	161-163	5.01	11.2	14.643
QMat.dms-4D.1	Maturity (days)	Field	Combined	4D	26	Excalibur_c5010_1336	Kukri_rep_c68594_530	19-29	4.88	13.4	0.809	1.6
QMat.dms-4D.2	Maturity (days)	Field	2012	4D	34	Kukri_rep_c68594_530	Rht-D1b	31-38	3.45	13.3	0.598	30.5
QMat.dms-4D.2	Maturity (DD)	Field	2012	4D	34	Kukri_rep_c68594_530	Rht-D1b	32-37	5.54	16.7	13.377	30.5
QMat.dms-4D.2	Maturity (days)	Field	2008 Early	4D	36	Rht-D1b	wsnp_CAP11_c356_280910	34-39	9.66	20.5	1.139	2.5
QMat.dms-4D.2	Maturity (DD)	Field	2008 Early	4D	36	Rht-D1b	wsnp_CAP11_c356_280910	34-39	9.02	19.3	21.503	47.2
QMat.dms-4D.2	Maturity (days)	Field	2008 Late	4D	37	Rht-D1b	wsnp_CAP11_c356_280910	34-43	7.04	15.8	1.773	3.6
QMat.dms-4D.2	Maturity (DD)	Field	Combined	4D	37	Rht-D1b	wsnp_CAP11_c356_280910	34-43	5.67	16	15.715	33
QMat.dms-4D.2	Maturity (DD)	Field	2008 Late	4D	38	Rht-D1b	wsnp_CAP11_c356_280910	35-42	4.36	13.8	32.33	82.3
QMat.dms-5A	Maturity (DD)	Field	2011	5A	221	IACX3911	BS00077858_51	220-223	3.11	7.9	10.596
QMat.dms-5A	Maturity (days)	Field	2011	5A	222	BS00077858_51	BS00067209_51	220-223	3.22	8	0.796
QMat.dms-7A.1	Maturity (DD)	Field	Combined	7A	13	wsnp_Ra_c63822_63288359	wsnp_BG313770A_Ta_2_3	10-16	3.03	9.1	-11.329	-11.2
QMat.dms-7A.2	Maturity (DD)	Field	Combined	7A	42	Tdurum_contig37154_190	RAC875_c14982_577	40-45	5.68	16.2	15.674	20.8
QMat.dms-7A.2	Maturity (days)	Field	2008 Late	7A	44	RAC875_c14982_577	Tdurum_contig20214_279	42-45	5.39	10.3	1.447
QMat.dms-7A.2	Maturity (days)	Field	Combined	7A	44	RAC875_c14982_577	Tdurum_contig20214_279	42-45	3.14	8.8	0.614	1.2
QPht.dms-4D	Plant height	Field	2008 Early	4D	36	Rht-D1b	wsnp_CAP11_c356_280910	34-38	18.82	38.5	-7.052	-14.1
QPht.dms-4D	Plant height	Field	Combined	4D	37	Rht-D1b	wsnp_CAP11_c356_280910	35-39	16.21	37.8	-6.348	-13.2
QPht.dms-4D	Plant height	Field	2007	4D	37	Rht-D1b	wsnp_CAP11_c356_280910	35-39	16.6	30.9	-5.715	-10.7
QPht.dms-4D	Plant height	Field	2008 Late	4D	37	Rht-D1b	wsnp_CAP11_c356_280910	35-39	14.56	34.6	-6.328	-13.3
QPht.dms-4D	Plant height	Field	2011	4D	37	Rht-D1b	wsnp_CAP11_c356_280910	35-39	13.24	32	-6.947	-14.3
QPht.dms-4D	Plant height	Field	2012	4D	41	wsnp_CAP11_c356_280910	BS00036421_51	35-43	14.65	32.9	-6.291	-13.5
QYld.dms-1B	Grain yield	Field	2007	1B	155	Tdurum_contig50988_500	wsnp_Ex_c13878_21738866	152-156	4.94	8.1	280.241
QYld.dms-2A	Grain yield	Field	2007	2A	271	Tdurum_contig86243_288	BS00063368_51	268-272	5.62	11	304.279
QYld.dms-2D	Grain yield	Field	Combined	2D	2	Ppd-D1a	wsnp_CAP11_c3842_1829821	0-12	4.27	8.6	-248.186	-436
QYld.dms-2D	Grain yield	Field	2011	2D	2	Ppd-D1a	wsnp_CAP11_c3842_1829821	0-11	5.18	12.1	-448.421
QYld.dms-4D	Grain yield	Field	2008 Early	4D	71	D_GDEEGVY01C7BQU_446	BobWhite_c20689_427	68-72	5.28	6.8	794.92
QYld.dms-5B	Grain yield	Field	Combined	5B	34	Excalibur_c30667_102	Ku_c6193_821	32-36	3.73	7.7	-183.95	-321.8
QYld.dms-5B	Grain yield	Field	2011	5B	36	Ku_c6193_821	Tdurum_contig31131_198	35-37	4.51	10.7	-327.307
* Flowering (days) = number of days to 50% flowering under greenhouse or field conditions; Maturity (days) = number of days to maturity under field condition; Flowering (DD) = flowering time in degree days; Maturity (DD) = maturity in degree days.
** Additive effect is half the difference between the genotypic values of the two parents. For grain yield, negative additive effects indicate that the favorable alleles originated from ‘AC Barrie’. For flowering, maturity and plant height, negative additive effects indicate the opposite (the favorable alleles originated from ‘Cutler’).
***Difference is given for the combined data, which refers to the difference in phenotypic values of all RILs that had the ‘Cutler’ alleles at both flanking markers of every QTL to those that had the ‘AC Barrie’ alleles. The units for differences are number of days or degree days for both flowering and maturity, cm for plant height, and kg ha-1 for grain yield.
