# Supplementary material for: QTLs Associated with Agronomic Traits in the Cutler × AC Barrie Spring Wheat Mapping Population Using Single Nucleotide Polymorphic Markers
Source: PLoS One. 2016 Aug 11;11(8):e0160623. doi: 10.1371/journal.pone.0160623 (PMC4981373; doi:10.1371/journal.pone.0160623)
Supplement: S4 Table — (XLSX) [file pone.0160623.s004.xlsx]

## Sheet: Sheet1
S4 Table. Comparison of recombinant inbred lines that were homozygous with 'Cutler' or 'AC Barrie' alleles at the two flanking markers of each coincident QTL.
Coincident QTL*	Trait	Source od variation	DF**	Mean square	F	P
QFlt.dms-2D	Flowering (days under greenhouse)	Genotypes	1	473.4	43.43	0.001
QMat.dms-2D		Error	74	10.9
QYld.dms-2D
	Flowering (days under field)	Genotypes	1	15.144	6.56	0.012
		Error	74	2.31
	Flowering (degree days under field)	Genotypes	1	5555.9	6.77	0.011
		Error	74	821.3
	Maturity (days)	Genotypes	1	28.923	4.42	0.039
		Error	74	6.547
	Maturity (degree days)	Genotypes	1	6787	3.75	0.045
		Error	74	1811
	Plant height (cm)	Genotypes	1	144.73	1.62	0.207
		Error	74	89.46
	Grain yield (kg)	Genotypes	1	3455603	11.48	0.001
		Error	74	301074
QFlt.dms-4A.1	Flowering (days under greenhouse)	Genotypes	1	6.97	0.43	0.513
QMat.dms-4A.1		Error	133	16.19
	Flowering (days under field)	Genotypes	1	20.753	8.28	0.005
		Error	133	2.506
	Flowering (degree days under field)	Genotypes	1	8009.5	8.88	0.003
		Error	133	901.5
	Maturity (days)	Genotypes	1	64.87	11.33	0.001
		Error	133	5.724
	Maturity (degree days)	Genotypes	1	17407	10.46	0.002
		Error	133	1664
	Plant height (cm)	Genotypes	1	71.65	0.76	0.386
		Error	133	94.59
	Grain yield (kg)	Genotypes	1	11015	0.003	0.864
		Error	133	374685
QMat.dms-4D.2	Flowering (days under greenhouse)	Genotypes	1	10.23	0.65	0.422
QPht.dms-4D		Error	121	15.72
	Flowering (days under field)	Genotypes	1	1.569	0.57	0.451
		Error	121	2.749
	Flowering (degree days under field)	Genotypes	1	832.2	0.84	0.362
		Error	121	993.8
	Maturity (days)	Genotypes	1	109	20.14	0.001
		Error	121	5.41
	Maturity (degree days)	Genotypes	1	36324	24.07	0.001
		Error	121	1509
	Plant height (cm)	Genotypes	1	5210.8	103.12	0.001
		Error	121	50.5
	Grain yield (kg)	Genotypes	1	615678	1.55	0.215
		Error	121	3970019
QFlt.dms-7A.1	Flowering (days under greenhouse)	Genotypes	1	47.88	2.99	0.086
QMat.dms-7A.1		Error	142	16.02
	Flowering (days under field)	Genotypes	1	28.965	12	0.001
		Error	142	2.41
	Flowering (degree days under field)	Genotypes	1	9568	10.92	0.001
		Error	142	875
	Maturity (days)	Genotypes	1	9	1.45	0.23
		Error	142	6.192
	Maturity (degree days)	Genotypes	1	1882	1.05	0.308
		Error	142	1798
	Plant height (cm)	Genotypes	1	4.83	0.05	0.816
		Error	142	88.32
	Grain yield (kg)	Genotypes	1	118	0	0.986
		Error	142	389330
*For the coincident QTLs on 2D, the photoperiod insensitive allele Ppd-D1a from 'Cutler' is the favorable allele for both QFlt.dms-2D and QMat.dms-2D,
while the photoperiod sensitive allele Ppd-D1b from 'AC Barrie' was the favorable allele for QYld.dms-2D.
**All RILs that were not homozygous at the flanking markers of each coincident QTL were excluded from analysis.
