# Supplementary material for: QTLs Associated with Agronomic Traits in the Cutler × AC Barrie Spring Wheat Mapping Population Using Single Nucleotide Polymorphic Markers
Source: PLoS One. 2016 Aug 11;11(8):e0160623. doi: 10.1371/journal.pone.0160623 (PMC4981373; doi:10.1371/journal.pone.0160623)
Supplement: S5 Table — (XLSX) [file pone.0160623.s005.xlsx]

## Sheet: Sheet1
S5 Table. QTL results for chromosome 1B and 5B based on combined genotype and linkage maps of SSR, DArT and SNP markers from 131 recombinnat inbred lines.
QTL*	Trait	Experiment	Chrom	Position (cM)	Confidence interval (cM)	LeftMarker	RightMarker	LOD	R2 (%)	Additive effect
QEps.dms-1B2	Maturity (days)	Combined	1B	76	74.5-79.5	wPt-2694	wPt-7242	4.4496	10.998	-0.956
QEps.dms-1B2	Maturity (degree days)	2011	1B	78	75.5-79.5	wPt-7242	wPt-5562	4.6193	13.6236	-13.3256
QEps.dms-1B2	Maturity (degree days)	Combined	1B	78	75.5-79.5	wPt-7242	wPt-5562	4.3817	9.6783	-15.7665
QEps.dms-1B2	Maturity (days)	2011	1B	79	78.5-79.5	wPt-7242	wPt-5562	4.4511	13.1321	-0.9606
QEps.dms-1B2	Maturity (days)	2007	1B	80	79.5-80.5	wPt-2744	wsnp_Ex_c25782_35041189	4.0867	9.9485	-1.2298
QEps.dms-1B2	Maturity (degree days)	2007	1B	80	79.5-80.5	wPt-2744	wsnp_Ex_c25782_35041189	3.9657	9.7063	-15.5436
QPht.dms-5B1	Plant height	2008L late	5B	70	69.5-71.5	wPt-2607	wPt-3457	5.1449	8.373	-2.8457
QEps.dms-5B1	Maturity (days)	2007	5B	180	176.5-182.5	wPt-1304	wPt-666939	5.3751	11.3693	1.2962
QEps.dms-5B1	Maturity (degree days)	2007	5B	180	176.5-182.5	wPt-1304	wPt-666939	5.5394	11.8368	16.9159
QEps.dms-5B1	Flowering (days)	2008 early	5B	181	174.5-182.5	wPt-666939	wPt-5092	3.4037	7.613	0.4946
QPht.dms-5B2	Plant height	Combined	5B	199	194.5-203.5	wPt-5514	wPt-1457	4.9536	13.0657	270.446
QPht.dms-5B2	Plant height	2011	5B	201	194.5-203.5	wPt-5514	wPt-1457	3.1344	7.4722	3.1053
QGyl.dms-5B1	Grain yield	2011	5B	201	193.5-203.5	wPt-5514	wPt-1457	3.3924	10.0487	322.224
*Eps: Earliness per se QTL associated with both flowering and maturity time
